# Supplementary material for: FMRP(1–297)-tat restores ion channel and synaptic function in a model of Fragile X syndrome
Source: Nat Commun. 2020 Jun 2;11:2755. doi: 10.1038/s41467-020-16250-4 (PMC7265297; doi:10.1038/s41467-020-16250-4)
Supplement: Supplementary file 4 — Source Data [file 41467_2020_16250_MOESM4_ESM.xlsx]

## Sheet: fig.1
Fig.1a	EPSP and spikes amplitude in Wildtype mice											Fig.1b	EPSP and spikes amplitude in Fmr1 KO mice										Fig.1c	EPSP and spikes amplitude in Fmr1 KO
		Normalized EPSP and spike										Normalized EPSP and spike											Normalized EPSP and spike
	Time(min)	c1	c2	c3	c4	c5	c6	Mean	SEM		Time(min)	c1	c2	c3	c4	c5	c6	c7	Mean	SEM		Time(min)	c1	c2	c3	c4	c5	c6	c7	MEAN	SEM
	0	1.12932	0.867329	1.31739	0.56684	0.726159	1.09063	0.949613	0.125006		0	0.949958	0.864747	0.983633	0.93427	0.909094	0.992018	1	0.947674	0.0201023		0	0.453552	1.058	0.937782	0.914855	0.991918	0.664062	1.11956	0.877104	0.096405
	0.166667	0.68359	0.83213	0.71464	0.836806	0.752406	0.890232	0.784967	0.0359308		0.166667	1.22768	0.917431	0.749358	0.872472	1.04932	1.08324	1.52174	1.06018	0.104611		0.166667	1.06557	0.854047	0.297565	0.878623	1.54298	0.957031	1.02078	0.945229	0.149987
	0.333333	1.13532	0.743682	0.849989	1.01215	0.694663	1.06949	0.917549	0.0809767		0.333333	0.975914	0	0.823171	1.13315	0	1.19726	1.36957	1.09981	0.104659		0.333333	1.17486	0.815806	0.901713	0.914855	1.06539	1.06445	0.757351	0.956348	0.0613245
	0.5	0.909454	0.934116	0.880833	0.842014	0.678915	0.749245	0.832429	0.0443594		0.5	0	0.822963	0.734917	1.13652	0	0.706956	1.21739	0.923749	0.118404		0.5	1.27322	0.898662	0.766456	0.942029	1.35929	0.908203	0.477461	0.946476	0.121717
	0.666667	1.36118	1.00812	0.880062	1.21615	0.673666	1.2004	1.0566	0.112971		0.666667	0	0.775729	1.44897	1.22584	1.16294	0.900798	0.652174	1.02774	0.135002		0.666667	0.939891	0.803059	0.721371	0.896739	0.820475	1.12305	0.460996	0.823654	0.0834841
	0.833333	0.885469	1.14621	0.910914	1.13628	0.710411	0.880161	0.944908	0.0751044		0.833333	0	0	1.09756	1.04438	0	0.923603	0	1.02185	0.0630323		0.833333	6.01093	0.854047	0.586114	0.951087	1.22459	0.839844	1.26774	0.953904	0.114895
	1	1.14132	1.20668	0	1.09896	0.908136	1.0997	1.09096	0.0556166		1	0	0.748479	1.41046	1.15562	0	0.706956	0.619565	0.928216	0.169706		1	6.01093	1.23008	1.28043	1.05072	1.23684	1.03516	1.13603	1.16154	0.0462199
	1.16667	1.11733	1.43773	1.02892	1.04861	0.897638	1.06244	1.09878	0.0810935		1.16667	0.872093	1.31075	0.489409	0.903371	0.617482	0.866591	1.1413	0.885857	0.114969		1.16667	0.901639	1.00064	0.883679	1.00543	0.710262	1.10352	1.00431	0.944212	0.051675
	1.33333	1.27523	0.867329	0.868492	1.07552	0.929134	0.880161	0.982645	0.0731929		1.33333	0	1.24989	16.0462	1.09382	1.57023	0.923603	0.532609	1.07403	0.192564		1.33333	6.01093	1.02613	0.784491	1.05072	1.00416	0.947266	1.07017	0.980491	0.0469632
	1.5	0.871477	0.977437	0.969533	1.14931	1.37708	1.07956	1.07073	0.0796862		1.5	0.974356	1.05455	0	1.02022	0	0.877993	1.53261	1.09195	0.127556		1.5	1.02186	0.911409	1.30748	1.01449	1.06539	0.898437	1.18542	1.05778	0.0597868
	1.66667	1.07336	0.768051	0.852295	0.985243	1.2021	1.00101	0.980342	0.0692078		1.66667	1.30295	1.33727	16.0462	1.05955	0	0.935006	1.20652	1.16826	0.084556		1.66667	6.01093	0.828553	0.604148	1.08696	0.869459	1.16211	1.25128	0.967084	0.108372
	1.83333	0.915451	0.977437	0.913228	0.664931	1.08486	1.19839	0.95905	0.0809832		1.83333	0	0.693636	1.23877	0.942697	0.916622	1.00342	1.22826	1.0039	0.0923315		1.83333	6.01093	1.21096	1.10911	0.978261	1.29807	0.800781	0.856136	1.04222	0.0884116
	2	1.24525	0.727437	1.05901	1.07812	1.31934	0.845921	1.04585	0.101416		2	0.87988	0.585455	1.5629	0.919101	0.800402	0.684151	0.619565	0.864494	0.135961		2	0.480874	0.790312	1.16321	1.0779	1.13887	1.41602	1.1031	1.02433	0.123041
	2.16667	1.09734	0.630866	0.899344	0.929688	1.13211	1.11782	0.967862	0.0862435		2.16667	0.738164	0.627273	0	1.15562	0.610741	1.29989	0.423913	0.809266	0.1532		2.16667	6.01093	1.08987	1.35257	0.923913	1.07764	1.00586	0.921993	1.06197	0.0713509
	2.33333	0.951429	1.02437	0.988947	1.05208	1.04637	1.25881	1.05367	0.0480166		2.33333	1.2282	0.885455	16.0462	0.991011	2.152	1.59635	1.73913	1.43202	0.216745		2.33333	6.01093	1.00701	0.730388	0.851449	0.783737	0.966797	0.839672	0.863176	0.0473535
	2.5	0.505697	1.05505	1.08369	0.861979	1.46807	0.644512	0.9365	0.154232		2.5	0.918812	0.654545	0.460526	0.45	0.789459	1.00342	0.902174	0.739848	0.0912291		2.5	0.939891	1.08349	1.07304	1.01449	1.21234	0.957031	1.07017	1.05007	0.0374325
	2.66667	0.975415	1.11823	0.852696	0.978299	0.988626	0.644512	0.926296	0.072294		2.66667	1.11971	1.21818	0	1.03202	0.728208	0.684151	1.18478	0.994508	0.0949655		2.66667	0.994536	1.00064	0.84761	1.12319	0.95518	1.46484	1.05371	1.06281	0.0802395
	2.83333	1.07336	1.01083	0.922175	0.949653	1.01487	1.2286	1.03325	0.048964		2.83333	1.31852	0.516364	0.741335	0.91573	0.522012	1.29989	1.56522	0.982724	0.170388		2.83333	1.04918	0.752071	1.72227	1.01449	1.02866	1.41602	1.00431	1.141	0.131288
	3	0.713572	0	0.942026	1.12587	1.00962	1.2286	1.00394	0.0979534		3	0.669643	1.21	0	0.963483	1.56497	1.59635	1.22826	1.20545	0.158523		3	0.989071	0.949649	0.721371	1.10507	0.661278	0.644531	1.2842	0.907883	0.099134
	3.16667	0.689586	0	1.27949	0.867188	1.09536	0.483384	0.883003	0.158046		3.16667	0.981105	1.22636	0.560013	0	0.781081	1.00342	1.08696	0.939823	0.105633		3.16667	6.01093	1.16635	0.757439	1.03261	0.979672	1.20117	1.26774	1.0675	0.0831394
	3.33333	1.1593	0.573105	1.09362	0.905382	1.02537	1.58107	1.05631	0.147593		3.33333	1.18407	1.22091	1.44416	0.946629	1.02821	1.47092	0.630435	1.13219	0.120142		3.33333	6.01093	1.1536	1.055	9.96377	0.857213	0.761719	0.59271	0.884049	0.112485
	3.5	1.07935	1.18141	0.952854	0.947049	1.24934	0.996979	1.06783	0.0561454		3.5	1.20328	0.799091	0.731707	0	0.727114	0.809578	0.804348	0.845853	0.080027		3.5	6.01093	0.930529	1.41569	9.96377	1.13887	0	0.773815	1.06473	0.160316
	3.66667	0.919448	1.0352	1.21944	1.07986	1.01487	11.0775	1.05376	0.0547873		3.66667	0.787998	1.81455	0.832798	1.0764	0.741532	1.19726	1.02174	1.06747	0.150605		3.66667	6.01093	1.00701	1.36159	1.16848	0.991918	0.722656	2.02509	1.21279	0.201524
	3.83333	0.919448	1.16516	1.03818	1.06684	1.05687	1.15811	1.06743	0.0403187		3.83333	0.930233	1.36182	1.19865	1.1736	1.18338	1.06043	0.576087	1.06917	0.103932		3.83333	6.01093	1.26195	1.06402	1.10507	0.906196	1.19141	1.30067	1.13822	0.0647971
	4	0.915451	1.19856	1.02121	1.01562	1.03587	0	1.03734	0.0509788		4	1.18148	1.15091	1.07991	1.01742	1.58924	0.969213	0	1.16469	0.0995592		4	1.03825	7.01083	1.055	0.851449	0.820475	0.888672	0.905529	0.926563	0.0437019
	4.16667	0.921447	1.13718	1.20247	1.14757	0.775153	0.594159	0.962997	0.108592		4.16667	1.06624	1.31182	1.27086	1.02022	0.600443	0	0.869565	1.02319	0.118123		4.16667	6.01093	1.13448	0.766456	1.00543	0.906196	1.51367	0.889065	1.03588	0.118304
	4.33333	1.27523	1.37726	1.05438	1.14149	1.24234	1.06747	1.19303	0.0568416		4.33333	0.790075	0.524545	0.823171	0.889326	1.04714	1.07184	0.695652	0.834534	0.0785282		4.33333	6.01093	1.17909	1.87556	9.96377	0.734754	0.566406	1.07017	1.0852	0.253189
	4.5	0.969418	0	1.09449	1.2526	0.873141	1.21853	1.08164	0.0806993		4.5	0.631229	1.28182	0.924262	0.90618	1.86891	0.786773	0	1.06653	0.200386		4.5	6.01093	7.01083	1.23535	1.02355	0.906196	0.771484	0.691495	0.925615	0.107375
	4.66667	0.591645	0.950361	0.97956	1.01562	0.939633	0.916415	0.898873	0.0690364		4.66667	1.22041	0.427273	1.20186	0.989888	1.59955	0.63854	0	1.01292	0.190427		4.66667	1.10929	0.82218	0.486925	1.03261	1.06539	1.09375	0.67503	0.897882	0.0990998
	4.83333	1.32	1.04964	1.12765	0.945313	1.07962	0.81571	1.05632	0.0762675		4.83333	0.847695	1.11545	1.19063	1.09438	0	0.706956	0.641304	0.932737	0.103762		4.83333	0.956284	1.18547	1.23535	1.16848	1.21234	0.927734	0.839672	1.07505	0.0659705
	10.1667	2.72432	1.17058	8.48438	1.30035	2.48294	0.765358	1.68871	0.431216		10.1667	0.968127	0.846364	0	0.739326	1.71703	0.649943	0.673913	0.932451	0.1798		10.1667	6.01093	0	1.61407	1.22	1.35929	1.50391	1.04712	1.34888	0.112398
	10.3333	2.80628	1.40433	1.2472	1.1441	1.80402	1.35952	1.62758	0.277172		10.3333	1.05897	1.02091	0	0.79382	1.72789	1.00342	1.1087	1.11895	0.14187		10.3333	6.01093	7.01083	1.01894	0.82	1.34705	0.478516	0.95986	0.924872	0.157825
	10.5	2.30656	1.22834	8.48438	1.28472	19.2476	0.795569	1.4038	0.369668		10.5	0.989929	1.53727	0.935522	0.749438	0.800672	1.27708	1.07609	1.05229	0.112899		10.5	6.01093	0	1.21731	1.24	0.808229	1.18164	1.25654	1.14075	0.0939956
	10.6667	2.37258	1.2509	0	1.375	19.2476	1.25881	1.56432	0.312816		10.6667	1.06001	1.00455	0	0.845506	1.97123	1.22007	0	1.22027	0.220313		10.6667	6.01093	7.01083	1.74932	1.15	12.2459	1.46484	0.820244	1.2961	0.231342
	10.8333	2.40251	1.26986	0	1.10243	19.2476	1.51057	1.57134	0.334216		10.8333	1.00446	1.25091	0	0.858989	0.595667	1.03763	1.36957	1.01954	0.12362		10.8333	6.01093	0	1.60505	9.96	1.56747	0.390625	1.37871	1.23546	0.330168
	11	2.52643	1.05235	0	1.20573	2.35521	1.23867	1.67568	0.352305		11	0.909468	0.818182	0	0.790449	0.967654	1.61916	0	1.02098	0.17091		11	6.01093	0	1.50586	0.89	1.42052	0.380859	1.3089	1.10123	0.2335
	11.1667	2.40052	1.22292	0	1.35677	19.2476	1.85297	1.7083	0.308987		11.1667	0.949958	1.09	0	0.870787	0.78789	1.67617	0	1.07496	0.177024		11.1667	6.01093	0	1.14518	1.18	1.0409	1.04492	1.25654	1.13351	0.0460021
	11.3333	1.33714	0.884477	0	1.2474	19.2476	1.11782	1.14671	0.113531		11.3333	0.960341	1.54273	0	0.699438	1.517	1.00342	0.695652	1.06976	0.169374		11.3333	6.01093	0	1.75834	1.25	0.587803	0.449219	1.18674	1.04642	0.266334
	11.5	2.72633	1.12906	0	1.14149	19.2476	11.0775	1.66563	0.649561		11.5	1.01744	1.45091	0	0.852247	1.55893	1.14025	1.25	1.21163	0.118542		11.5	6.01093	7.01083	9.91885	9.96	1.37154	0.556641	1.43106	1.11975	0.345473
	11.6667	2.32061	0.91426	0	1.17101	19.2476	1.04733	1.3633	0.090794		11.6667	0.944767	0	16.0467	0.888202	0.780495	1.32269	0.445652	0.876362	0.157863		11.6667	6.01093	0	1.45176	0.79	12.2459	0.322266	1.36126	0.98132	0.30489
	11.8333	1.57905	1.15975	0	1.29514	1.71479	1.25881	1.35712	0.141573		11.8333	0.560631	0.662727	0	0.72191	0.537575	1.08324	0.728261	0.715724	0.0880595		11.8333	6.01093	7.01083	0.964833	0.83	1.39603	1.00586	0.855148	1.01037	0.113868
	12	1.76894	0.953069	8.48438	1.34809	19.2476	1.08761	1.12959	0.142007		12	0.498339	1.34273	0	0.831461	2.09482	0.980616	0	1.14959	0.304614		12	6.01093	0	0.901713	9.96	1.77566	0.664062	0.69808	1.00988	0.30091
	12.1667	2.03078	1.29964	8.48438	1.34028	19.2476	11.0775	1.31996	0.028736		12.1667	0.487957	0.888182	0	0.906742	1.12608	0.729761	0.858696	0.832902	0.0948156		12.1667	6.01093	7.01083	9.91885	9.96	12.2459	0.634766	1.11693	0.875847	0.340941
	12.3333	1.28923	1.12365	8.48438	1.08594	19.2476	11.0775	1.16627	0.0764663		12.3333	1.21989	1.08727	16.0467	0.847191	0.839758	0.741163	1.44565	1.03015	0.120854		12.3333	6.01093	0	1.55095	1.13	12.2459	0.849609	1.20419	1.18369	0.166597
	12.5	1.54108	1.99729	8.48438	1.20226	19.2476	1.54079	1.57035	0.188415		12.5	1.28738	1.00936	0	0.694382	0.663193	0.752566	1.41304	0.969986	0.143658		12.5	6.01093	7.01083	9.91885	9.96	12.2459	1.35742	1.44852	1.40297	0.0644137
	12.6667	1.43914	1.37455	8.48438	1.26649	1.51997	1.43001	1.40603	0.0468468		12.6667	0.529485	1.04036	0	0.953371	0.783393	1.3569	1.03261	0.949353	0.124122		12.6667	6.01093	0	1.13616	1.28	1.68993	0	0.593368	1.17487	0.261616
	12.8333	0.979412	0.955776	8.48438	1.20226	1.14931	11.0775	1.07169	0.0707288		12.8333	0.80461	0.909456	0	0.787079	1.65416	0.912201	0.782609	0.975018	0.15111		12.8333	6.01093	7.01083	1.28945	9.96377	0.979672	11.7188	0.8726	1.04724	0.153077
	13	2.38857	1.24	8.48438	9.54861	1.34558	1.68177	1.66398	0.299347		13	0.63071	1.23242	0.974034	0.879775	1.06166	0.912201	0.586957	0.896822	0.0932612		13	6.01093	1.00701	1.39766	9.96377	1.97159	11.7188	19.1972	1.45875	0.343076
	13.1667	1.12932	1.33	8.48438	1.19184	1.04	1.0574	1.14971	0.0587645		13.1667	0.747508	0.725154	0	0.729775	1.23111	0.672748	1.16304	0.878223	0.111431		13.1667	6.01093	7.01083	1.33454	9.96377	12.2459	11.7188	2.44328	1.88891	0.784001
	13.3333	1.19928	0.89	8.48438	0.778646	1.43	1.41994	1.14357	0.14979		13.3333	1.22145	1.14371	0.759008	0.949438	1.36805	0.490308	0.663043	0.942144	0.130776		13.3333	0	7.01083	0.97385	9.96377	1.86138	1.14258	2.1815	1.53983	0.332211
	13.5	0.879472	1.17	8.48438	1.30903	1.22	11.0775	1.14463	0.107321		13.5	1.36732	1.09031	0	1.03989	1.66608	1.14025	0.521739	1.1376	0.170075		13.5	6.01093	0.764818	1.25338	9.96377	1.40828	11.7188	19.1972	1.14216	0.237474
	13.6667	2.24066	1.2	8.48438	1.28472	1.35	1.23867	1.46281	0.219202		13.6667	1.18511	1.29615	0	0.839888	0.747249	0.855188	0.913043	0.972771	0.0970716		13.6667	6.01093	7.01083	1.07304	9.96377	1.44502	1.2793	1.46597	1.31583	0.105152
	13.8333	1.07935	1.33	1.21	9.54861	1.2	11.0775	1.20484	0.0591253		13.8333	1.21211	0.735488	1.27892	0.73	0.781023	0.877993	1.18478	0.971473	0.0995736		13.8333	0	7.01083	1.33454	9.96377	2.47367	0.683594	0.488656	1.24511	0.516923
	14	2.31061	1.58	8.48438	1.01	19.2476	1.44008	1.58517	0.312368		14	0.874689	1.52696	0	0.989888	0.721075	1.04903	1.08696	1.04143	0.121812		14	6.01093	7.01083	1.44274	9.96377	1.00416	0.683594	1.09948	1.05749	0.180377
	14.1667	1.41915	1.28	8.48438	1.36	1.10061	1.0574	1.24343	0.079375		14.1667	1.08856	0.841419	0	0.890449	0.93188	1.3569	0.641304	0.958418	0.108682		14.1667	0	0.8413	9.91885	9.96377	1.24908	1.02539	0.8726	0.997093	0.107532
	14.3333	0	0.93	1.22	1.2	1.66054	1.32931	1.26797	0.132056		14.3333	0.673277	1.34265	0	0.910112	1.33091	0.832383	0.521739	0.935179	0.151441		14.3333	0.606557	7.01083	0	9.96377	1.92261	0.664062	0.820244	1.00337	0.357634
	14.5	1.30921	1.49	1.29	1.25	1.00962	0.715005	1.17731	0.122475		14.5	0.677949	1.00936	0	1.02978	1.48485	1.06043		1.05247	0.143539		14.5	0	0	9.91885	9.96377	1.39603	0.615234	0.8726	0.961289	0.281346
	14.6667	1.88887	1.05	8.48438	0.75	19.2476	11.0775	1.22962	0.417404		14.6667	0.685735	1.04036	0	0.829775	1.35594	1.22007		1.02638	0.137161		14.6667	6.01093	0	1.44274	9.96377	0.979672	1.47461	0.645724	1.13569	0.229384
	14.8333	1.34919	2.02	0	1.33	19.2476	1.41994	1.52978	0.190002		14.8333	0.953592	0.909456	0.930708	0.870225	2.25477	1.07184		1.1651	0.219701		14.8333	6.01093	7.01083	1.39766	9.96377	1.15111	1.28906	1.09948	1.23433	0.0780179
	15	2.00879	1.42	8.48438	1.16	19.2476	11.0775	1.5296	0.307508		15	1.11192	1.23242	0.661123	0.929775	1.26777	0.558723		0.960288	0.121556		15	6.01093	7.01083	0.865645	9.96377	1.26133	0.976562	0.663176	0.941678	0.144044
	15.1667	2.06876	0.83	8.48438	1.28733	19.2476	0.986908	1.29325	0.317961		15.1667	0.614618	0.725154	1.35594	0.909551	1.83313	0.490308		0.988118	0.209124		15.1667	6.01093	7.01083	9.91885	9.96377	1.40828	1.00586	0.855148	1.08976	0.202198
	15.3333	1.87887	1.27	8.48438	1.32465	19.2476	1.62135	1.52372	0.163186		15.3333	0.780212	1.14371		0.939888	0.792302	1.18586		0.968394	0.0952829		15.3333	6.01093	0	9.91885	9.96377	1.28582	0.556641	1.43106	1.09117	0.331338
	15.5		1.05	0	9.55	19.2476	0.775428	0.912714	0.137286		15.5	0.830565	1.09031		0.75	1.95547	0.935006		1.11227	0.244117		15.5	0.912568	0	1.46078	9.96377	0.832721	1.29883	0.95986	1.00099	0.118571
	15.6667		1.4	8.48438	1.43316	1.44007	1.52064	1.44847	0.0295587		15.6667	1.17006	1.29615		0.810112	2.20033	1.01482		1.29829	0.267955		15.6667	6.01093	0	9.91885	9.96377	0.881705	0.761719	1.23909	0.960839	0.175596
	15.8333		1.32	8.48438	9.55	1.28084	1.10775	1.2362	0.0798647		15.8333	1.22975	0.735488		0.871348				0.945531	0.180558		15.8333	6.01093	7.01083	1.85753	9.96377	1.43277	0.683594	1.02967	1.25089	0.292851
	16			8.48438		19.2476	0.845921	0.845921	0		16	0.669643	1.52696		0.719663				0.972087	0.340246		16	6.01093	0	9.91885	9.96377	12.2459	0.742188	1.32635	1.03427	0.413067
	16.1667			8.48438		19.2476	1.51057	1.51057	0		16.1667	0.87988	0.841419		0.939888				0.887062	0.0350906		16.1667	0.530055	0		0.878623	1.31031	0.585938	1.16928	0.898897	0.230063
	16.3333			8.48438		19.2476	1.41994	1.41994	0		16.3333	0.750104	1.34265		0.989888				1.02755	0.210764		16.3333	6.01093	0		0.869565	1.34705	0.634766	1.93717	1.19714	0.33228
	16.5			8.48438		1.28959	1.34945	1.31952	0.0299287		16.5	1.13995	0.909456		0				1.0247	0.162984		16.5	6.01093	0		9.96377	0.636787	11.7188	0.907504	0.772146	0.191426
	16.6667			8.48438		1.1916	1.45015	1.32088	0.129275		16.6667	0.820183	1.23242		0.979775				1.01079	0.146979		16.6667	6.01093	7.01083		9.96377	1.08988	0.722656	1.23909	1.01721	0.187933
	16.8333			8.48438		19.2476	1.11782	1.11782	0		16.8333	0.659261	0.725154		0.789888				0.724767	0.0461842		16.8333	6.01093			0.769928	1.46951	1.38672	19.1972	1.20872	0.270293
	17			0		19.2476	11.0775				17	1.21989	1.14371						1.1818	0.0538687		17				0.851449	1.51849	11.7188	0.663176	1.01104	0.317799
	17.1667			1.55		1.45057	11.0775	1.50028	0.0497157		17.1667	1.18978	1.09031						1.14005	0.0703359		17.1667				0.878623	1.00416	11.7188	1.08202	0.98827	0.0725688
	17.3333			1.36			11.0775	1.36	0		17.3333	1.01017	1.29615						1.15316	0.202213		17.3333				9.96377	12.2459	1.15234	1.16928	1.16081	0.0119789
	17.5			8.48438			11.0775				17.5		0.735488						0.735488	0		17.5				0.842391	1.82464	0.986328	0.820244	1.1184	0.275135
	17.6667			8.48438			11.0775				17.6667		1.52696						1.52696	0		17.6667				9.96377	1.07764	11.7188	0.942408	1.01002	0.0956225
	17.8333			8.48438							17.8333		0.841419						0.841419	0		17.8333				9.96377	12.2459	1.46484	0.994764	1.2298	0.332396
											18		1.34265						1.34265	0		18				9.96377	12.2459	0.859375	0.855148	0.857262	0.0029887
	mean value were calculated with only EPSP, spikes and non-responding (noted as 0.00) were not included																					18.1667				0	12.2459	0.722656	1.06457	0.893614	0.241771
																						18.3333				0.942029	0.783737	0.810547	0.8726	0.852228	0.0406988
																						18.5				9.96377	1.08988	0.585938	1.08202	0.919282	0.20415
																						18.6667				9.96377	12.2459	11.7188	1.18674	1.19	0
																						18.8333				9.96377	1.12662	11.7188	0.8726	0.999611	0.179621
																						19				9.96377	1.83688	0.976562	1.44852	1.42065	0.304648
Fig.1a,b,c Spike probability plot
	Wildtype				Fmr1 KO				Fmr1 KO infused with FMRP(1-297)
	Time(min)	Mean	SEM		Time(min)	Mean	SEM		Time(min)	Mean	SEM
	1	0	0		1	0	0		1	0.02381	0.02381
	2	0	0		2	0.04762	0.04762		2	0.09524	0.09524
	3	0	0		3	0.02381	0.02381		3	0.04762	0.04762
	4	0.02778	0.02778		4	0	0		4	0.16667	0.12062
	5	0	0		5	0	0		5	0.14286	0.07654
	11	0.13889	0.09044		11	0.02381	0.02381		11	0.21429	0.13951
	12	0.19444	0.13205		12	0.02381	0.02381		12	0.2381	0.13539
	13	0.36111	0.15763		13	0	0		13	0.5	0.11501
	14	0.25	0.12729		14	0	0		14	0.45238	0.14417
	15	0.22222	0.10244		15	0	0		15	0.33333	0.14086
	16	0.30556	0.15164		16	0	0		16	0.42857	0.15369
	17	0.27778	0.15316		17	0	0		17	0.27778	0.09296
	18	0.19444	0.12485		18	0	0		18	0.375	0.14232
									19	0.25	0.10758
Fig.1d
	vh plot for baseline
		c1	c2	c3	c4	c5
	voltage	normalized amplitude					mean	sem			vh for each cell before TBS
	-110	1.01732	0.99526	1.00661	1.02765	1.00461	1.01029	0.00558		c1	-76.9
	-100	0.97008	1.00237	0.96164	0.99078	1.00461	0.9859	0.00861		c2	-76.3
	-90	0.90866	0.90047	0.80952	1	0.97696	0.91912	0.03343		c3	-82.4
	-80	0.63937	0.66588	0.39021	0.8894	0.98618	0.71421	0.1043		c4	-65.7
	-70	0.22047	0.24645	0.06217	0.70507	0.3871	0.32425	0.10828		c5	-71.1
	-60	0.0189	0.04028	0	0.25346	0.03687	0.0699	0.04645		mean	-74.5
	-50	0	0	0	0.01843	0	0.00369	0.00369		sem	2.8
	-40	0	0	0	0	0	0	0
	-30	0	0	0	0	0	0	0
	-20	0	0	0	0	0	0	0
	-10	0	0	0	0	0	0	0
	0	0	0	0	0	0	0	0
	10	0	0	0	0	0	0	0
	vh plot after TBS
		c1	c2	c3	c4	c5					vh for each cell after TBS
	voltage	normalized amplitude					mean	sem		c1	-82.5
	-110	0.99259	1.01446	1.01528	1.0043	0.97674	1.00068	0.00726		c2	-80.1
	-100	0.9642	0.96901	0.84934	0.9957	0.97674	0.951	0.02597		c3	-87.8
	-90	0.79012	0.87603	0.62445	0.92903	0.90698	0.82532	0.05549		c4	-73.5
	-80	0.39506	0.50207	0.18559	0.76774	0.53101	0.47629	0.09479		c5	-78.5
	-70	0.08642	0.1095	0.01092	0.33978	0.22093	0.15351	0.05745		mean	-80.5
	-60	0.00494	0	0	0.09892	0.03876	0.02852	0.01903		sem	2.3
	-50	0	0	0	0	0	0	0		pair-sample t test
	-40	0	0	0	0	0	0	0		t	8.26
	-30	0	0	0	0	0	0	0		DF	4
	-20	0	0	0	0	0	0	0		p	0.001
	-10	0	0	0	0	0	0	0
	0	0	0	0	0	0	0	0
	10	0	0	0	0	0	0	0
	va plot for baseline
		c1	c2	c3	c4	c5
	voltage	normalized conductance					mean	sem			va for each cell before TBS
	-90	0	0	0	0	0	0	0		c1	-31.1
	-80	0	0	0	0	0	0	0		c2	-24.8
	-70	0	0	0	0	0	0	0		c3	-27.9
	-60	0.04077	0.01831	0.03092	0	0	0.018	0.00817		c4	-7.44
	-50	0.16678	0.08784	0.12106	0.01368	0.08213	0.0943	0.02516		c5	-17
	-40	0.34904	0.24202	0.28358	0.08485	0.18972	0.22984	0.04465		mean	-21.6
	-30	0.51921	0.41135	0.45924	0.19803	0.31605	0.38078	0.0565		sem	4.3
	-20	0.65267	0.59668	0.63483	0.32684	0.46812	0.53583	0.06141
	-10	0.77235	0.69748	0.77875	0.45249	0.57417	0.65505	0.06262
	0	0.85052	0.79475	0.87942	0.59487	0.67163	0.75824	0.05419
	10	0.89448	0.85986	0.96233	0.71697	0.78675	0.84408	0.04255
	20	0.94678	0.90147	0.97242	0.81605	0.80907	0.88916	0.03329
	30	0.98617	0.95896	0.99403	0.87754	0.89478	0.9423	0.0238
	40	0.9961	0.98505	1.02101	0.9246	0.94042	0.97343	0.01787
	50	1.00962	1.01189	1.01544	0.96127	0.98726	0.99709	0.01023
	60	1.01406	1.02954	0.96221	1.0048	1.0007	1.00226	0.01117
	va plot after TBS
		c1	c2	c3	c4	c5					va for each cell after TBS
	voltage	normalized conductance					mean	sem		c1	-36.2
	-90	0	0	0	0	0	0	0		c2	-28.9
	-80	0	0	0	0	0	0	0		c3	-32.6
	-70	0	0	0	0	0	0	0		c4	-17.4
	-60	0.08705	0.02629	0.05578	0	0	0.03382	0.01682		c5	-23.4
	-50	0.25613	0.15835	0.17707	0.03239	0.08826	0.14244	0.03836		mean	-27.7
	-40	0.42712	0.3305	0.34987	0.14361	0.19858	0.28994	0.05187		sem	3.3
	-30	0.57998	0.47788	0.56451	0.29048	0.38625	0.45982	0.05469		pair-sample t test
	-20	0.71041	0.61049	0.71554	0.45514	0.56643	0.6116	0.04852		t	5.78
	-10	0.78831	0.72414	0.85212	0.63609	0.71339	0.74281	0.03648		DF	4
	0	0.8617	0.79025	0.95911	0.73113	0.80851	0.83014	0.0384		p	0.004
	10	0.91694	0.86787	0.98767	0.83035	0.91793	0.90415	0.02654
	20	0.96335	0.92726	1.00156	0.92174	0.95344	0.95347	0.01432
	30	0.97705	0.94067	0.99665	0.94373	0.97418	0.96646	0.01064
	40	1.01468	1.00202	1.0093	0.98782	1.00184	1.00313	0.00452
	50	1.00848	0.99695	0.97788	1.01321	1.00269	0.99984	0.00613
	60	1.00213	1.01795	0.98522	0.9953	1.00389	1.0009	0.00538
Fig.1e
	vh plot for baseline
		c1	c2	c3	c4	c5	c6				vh for each cell before TBS
	voltage	normalized amplitude						mean	sem	c1	-72
	-110	0.99073	1.00832	1.00933	1.02128	0.97368	1.01882	1.00369	0.00744	c2	-71.5
	-100	0.98494	1.00119	0.97964	0.99291	1.00376	0.96941	0.98864	0.00538	c3	-75.9
	-90	1.0139	0.96314	0.98388	0.93262	0.99624	0.86118	0.95849	0.02258	c4	-73.9
	-80	0.84009	0.84423	0.7676	0.78014	0.95489	0.58118	0.79469	0.05057	c5	-69.4
	-70	0.45771	0.44946	0.3011	0.30851	0.57895	0.17647	0.3787	0.05865	c6	-79.6
	-60	0.08691	0.09275	0	0.05319	0.15414	0	0.0645	0.02435	mean	-73.7
	-50	0	0	0	0	0	0	0	0	sem	1.5
	-40	0	0	0	0	0	0	0	0
	-30	0	0	0	0	0	0	0	0
	-20	0	0	0	0	0	0	0	0
	-10	0	0	0	0	0	0	0	0
	0	0	0	0	0	0	0	0	0
	10	0	0	0	0	0	0	0	0
	vh plot after TBS
		c1	c2	c3	c4	c5	c6				vh for each cell after TBS
	voltage	normalized amplitude						mean	sem	c1	-72
	-110	1.01031	1.00315	0.98979	1.02191	0.99692	1.03189	1.009	0.00643	c2	-73.5
	-100	0.97423	1.00105	0.97648	0.98606	0.99692	0.96583	0.98343	0.0056	c3	-77.5
	-90	1.00515	0.94006	0.95428	0.90637	0.98769	0.89749	0.94851	0.01754	c4	-76.1
	-80	0.86082	0.75289	0.57701	0.69323	0.83077	0.56948	0.71403	0.05059	c5	-69.8
	-70	0.34536	0.3428	0.22636	0.23307	0.52308	0.11845	0.29819	0.05671	c6	-78.9
	-60	0.03093	0.04206	0.06214	0.02988	0.14154	0	0.05109	0.01988	mean	-74.6
	-50	0	0	0	0	0	0	0	0	sem	1.4
	-40	0	0	0	0	0	0	0	0	pair-sample t test
	-30	0	0	0	0	0	0	0	0	t	1.9
	-20	0	0	0	0	0	0	0	0	DF	5
	-10	0	0	0	0	0	0	0	0	p	0.116
	0	0	0	0	0	0	0	0	0
	10	0	0	0	0	0	0	0	0
	va plot for baseline
		c1	c2	c3	c4	c5	c6
	voltage	normalized conductance						mean	sem
	-90	0	0	0	0	0	0	0	0		va for each cell before TBS
	-80	0	0	0	0	0	0	0	0	c1	-14.8
	-70	0	0	0	0	0	0	0	0	c2	-5.3
	-60	0	0.01143	0.02361	0.06211	0.01287	0.03454	0.02409	0.00898	c3	-21.3
	-50	0.01792	0.05636	0.11383	0.1748	0.02803	0.07878	0.07829	0.02397	c4	-35
	-40	0.13021	0.15539	0.22783	0.42049	0.10171	0.21844	0.20901	0.04682	c5	-7.5
	-30	0.25811	0.27449	0.37691	0.60636	0.21362	0.38686	0.35272	0.05788	c6	-22.1
	-20	0.44635	0.38882	0.5149	0.72451	0.34035	0.53609	0.49184	0.05545	mean	-17.7
	-10	0.56805	0.50224	0.608	0.80111	0.47169	0.66224	0.60222	0.04878	sem	4.5
	0	0.69577	0.5745	0.73162	0.87526	0.59419	0.73453	0.70098	0.04467
	10	0.78043	0.62222	0.82435	0.92498	0.68207	0.83116	0.77754	0.04474
	20	0.8848	0.69551	0.85222	0.95858	0.76899	0.8988	0.84315	0.03896
	30	0.931	0.75313	0.89561	1.01007	0.87187	0.93685	0.89976	0.03503
	40	0.95603	0.86034	0.94511	0.98671	0.92998	0.9741	0.94204	0.0183
	50	0.99803	0.9468	1.00085	1.01414	0.95938	1.00608	0.98755	0.01124
	60	1.01355	1.00526	1.01397	1.04309	0.97747	0.99817	1.00859	0.00882
	va plot after TBS
		c1	c2	c3	c4	c5	c6
	voltage	normalized conductance						mean	sem
	-90	0	0	0	0	0	0	0	0		va for each cell after TBS
	-80	0	0	0	0	0	0	0	0	c1	-16.3
	-70	0	0	0	0	0	0	0	0	c2	-11.3
	-60	0	0.03683	0.03601	0.02815	0.01642	0.03024	0.02461	0.00576	c3	-22.8
	-50	0.03584	0.10667	0.15366	0.10669	0.0584	0.10253	0.09397	0.01693	c4	-24.3
	-40	0.15875	0.22548	0.26927	0.25162	0.16777	0.26491	0.22297	0.01992	c5	-14.8
	-30	0.30691	0.32381	0.39442	0.40985	0.30696	0.44111	0.36384	0.02388	c6	-26
	-20	0.44312	0.42693	0.48386	0.56477	0.43649	0.5901	0.49088	0.02868	mean	-19.3
	-10	0.58609	0.49184	0.60559	0.6773	0.5563	0.71239	0.60491	0.03281	sem	2.4
	0	0.68807	0.56455	0.64265	0.7665	0.63882	0.84662	0.6912	0.04122	pair-sample t test
	10	0.8011	0.65167	0.71308	0.81785	0.71375	0.90515	0.7671	0.03736	t	0.6
	20	0.86408	0.70609	0.79663	0.8771	0.78581	0.95316	0.83048	0.0351	DF	5
	30	0.92408	0.80147	0.85402	0.93008	0.85712	0.98637	0.89219	0.02723	p	0.57
	40	0.95878	0.81985	0.88557	0.95484	0.91555	0.9856	0.92003	0.02467
	50	0.97749	0.89286	0.91372	1.01076	0.97462	0.99512	0.96076	0.01913
	60	1.01252	0.99963	1.00432	1.0282	0.98338	1.01147	1.00659	0.00611
Fig.1f	vh plot for baseline
		c1	c2	c3	c4	c5	c6
	voltage	normalized amplitude						mean	sem
	-110	1.02632	1.02878	0.9768	1.02585	1	1.01938	1.01286	0.00839		vh for each cell before TBS
	-100	0.96491	0.95923	1.02564	0.96747	0.96316	0.99785	0.97971	0.0108	c1	-68.6
	-90	0.96491	0.89688	0.9361	0.89908	0.8	0.94042	0.90623	0.02375	c2	-75.3
	-80	0.79825	0.69305	0.88726	0.60384	0.60526	0.80581	0.73224	0.04759	c3	-69.7
	-70	0.57895	0.29736	0.4884	0.15847	0.23158	0.38047	0.35587	0.06475	c4	-78.1
	-60	0.21053	0.05755	0.18315	0.01835	0.03158	0.05743	0.0931	0.03357	c5	-68
	-50	0.07018	0	0.05698	0	0	0	0.02119	0.01351	c6	-72.7
	-40	0	0	0	0	0	0	0	0	mean	-72.1
	-30	0	0	0	0	0	0	0	0	sem	1.6
	-20	0	0	0	0	0	0	0	0
	-10	0	0	0	0	0	0	0	0
	0	0	0	0	0	0	0	0	0
	10	0	0	0	0	0	0	0	0
	vh plot after TBS
		c1	c2	c3	c4	c5	c6
	voltage	normalized amplitude						mean	sem		vh for each cell after TBS
	-110	0.99415	1	1.00945	0.9911	0.97454	0.99781	0.99451	0.00474	c1	-72.9
	-100	0.9883	1.01573	0.99116	0.9911	1.00088	0.99781	0.9975	0.00412	c2	-77.6
	-90	0.96491	0.89213	0.90271	0.69588	0.82529	0.91697	0.86631	0.03873	c3	-73.1
	-80	0.76023	0.6382	0.75023	0.09138	0.22827	0.62478	0.51552	0.1161	c4	-87.4
	-70	0.38596	0.1618	0.38731	0.00937	0.06146	0.18131	0.19787	0.06506	c5	-74.4
	-60	0.08187	0	0.10979	0	0	0.00462	0.03271	0.0203	c6	-77.5
	-50	0	0	0	0	0	0	0	0	mean	-77.2
	-40	0	0	0	0	0	0	0	0	sem	1.6
	-30	0	0	0	0	0	0	0	0	pair-sample t test
	-20	0	0	0	0	0	0	0	0	t	5.018
	-10	0	0	0	0	0	0	0	0	DF	5
	0	0	0	0	0	0	0	0	0	p	0.004
	10	0	0	0	0	0	0	0	0
	va plot for baseline
		c1	c2	c3	c4	c5	c6
	voltage	normalized conductance						mean	sem		va for each cell before TBS
	-90	0	0	0	0	0	0	0	0	c1	-6.2
	-80	0	0	0	0	0	0	0	0	c2	-23.4
	-70	0	0	0	0	0	0	0	0	c3	-14.8
	-60	0	0.02679	0.01488	0.03934	0	0.02961	0.01844	0.00664	c4	-34.6
	-50	0.02976	0.1056	0.04861	0.14802	0	0.09338	0.0709	0.02227	c5	-2.6
	-40	0.07663	0.25756	0.12107	0.38371	0.0123	0.27419	0.18758	0.05725	c6	-26.8
	-30	0.17599	0.40514	0.24679	0.61439	0.10347	0.4592	0.33416	0.07854	mean	-18.1
	-20	0.32329	0.54963	0.425	0.78295	0.22539	0.59585	0.48369	0.08213	sem	5.1
	-10	0.43611	0.64889	0.58011	0.87947	0.38403	0.71424	0.60714	0.07464
	0	0.59075	0.7363	0.71157	0.92493	0.55414	0.79537	0.71884	0.05544
	10	0.6963	0.82073	0.82411	0.98256	0.69263	0.85003	0.81106	0.04412
	20	0.81179	0.88303	0.90525	0.99658	0.79473	0.89319	0.88076	0.02963
	30	0.86901	0.9272	0.93921	1.00377	0.90043	0.92594	0.92759	0.01836
	40	0.91946	0.96127	0.99423	1.02668	0.96472	0.96602	0.97206	0.01466
	50	0.94786	1.00227	0.99561	0.99956	0.9637	1.01514	0.98736	0.01054
	60	1.02023	1.01101	0.99109	1.0124	1.01328	1.03735	1.01423	0.00611
	va plot after TBS
		c1	c2	c3	c4	c5	c6
	voltage	normalized conductance						mean	sem
	-90	0	0	0	0	0	0	0	0		va for each cell after TBS
	-80	0	0	0	0	0	0	0	0	c1	-15.2
	-70	0	0	0	0.05414	0	0.00755	0.01028	0.00886	c2	-29.4
	-60	0	0.03711	0.02526	0.20636	0.03176	0.03316	0.05561	0.03064	c3	-17.3
	-50	0.03799	0.14614	0.05034	0.45536	0.07952	0.14349	0.15214	0.06344	c4	-47.8
	-40	0.12804	0.32341	0.16072	0.64798	0.16796	0.34525	0.29556	0.07958	c5	-16.8
	-30	0.2597	0.49521	0.31439	0.80954	0.29595	0.53797	0.45213	0.08512	c6	-31.2
	-20	0.44637	0.62062	0.4756	0.88179	0.46396	0.67233	0.59345	0.06889	mean	-26.3
	-10	0.57538	0.74161	0.59934	0.95121	0.59563	0.75886	0.70367	0.0591	sem	5.1
	0	0.70353	0.81298	0.7051	0.99392	0.7053	0.83468	0.79258	0.04688	pair-sample t test
	10	0.79455	0.88318	0.79695	1.02727	0.81861	0.8693	0.86498	0.03579	t	4.226
	20	0.87138	0.91897	0.8749	1.00108	0.8733	0.94681	0.91441	0.02136	DF	5
	30	0.91024	0.96783	0.92536	1.01221	0.95179	0.97759	0.9575	0.01506	p	0.008
	40	0.96507	0.99459	0.97164	1.0139	0.9644	1.01394	0.98726	0.00955
	50	0.99516	0.99776	0.99593	0.98174	0.99772	1.01696	0.99754	0.0046
	60	1.01825	1.01885	1.0002	0.9735	0.99524	1.02027	1.00439	0.00755

## Sheet: fig.2
	Antibodies for Immunoprecipitation (IP) (antibodies in mixtures: 40 µg/ml) : rabbit anti-Kv4.3 (ab 65794, Abcam) and rabbit anti-Cav3.1 (Asmara, H. et al.2017) and rabbit IgG (as a control) (ab 172730, Abcam)
	Antibody for Immunoblotting (IB) (1:1000) : mouse antibody against FMRP N-terminus (ab230915, Abcam)
	b. GFP-Cav3.1 + FMRP-mKate													c. Excite at 457 nm
														l	Flurescence intensity
														407.041	0	0
														417.038	0	0
														427.036	0	0
														437.037	0	0
														447.041	0	0
														457.046	0	0
														467.054	0	0
														477.063	0.166966	0.166966
														487.075	0.377186	0.377186
														497.088	0.677773	0.677773
														507.103	0.78906	0.78906
														517.119	0.831824	0.831824
														527.138	0.525054	0.525054
														537.157	0.467028	0.467028
														547.178	0.349083	0.349083
														557.2	0.227521	0.227521
			Excite at 457 nm						Excite at 561 nm					567.223	0.155896	0.155896
														577.248	0.173356	0.173356
														587.273	0.296482	0.296482
														597.299	0.518346	0.518346
														607.326	0.837335	0.837335
														617.354	0.865047	0.865047
														627.382	0.972252	0.972252
														637.411	1	1
														647.441	0.810686	0.810686
														657.47	0.775754	0.775754
														667.5	0.639823	0.639823
														677.53	0.551287	0.551287
														687.561	0.440526	0.440526
														697.591	0.347727	0.347727
														707.621	0.252984	0.252984
														717.651	0.15856	0.15856
	d. GFP-Kv4.3 + FMRP-mKate													e. Excite at 457 nm
														l	Flurescence intensity
														406.786	0	0
														416.783	0	0
														426.781	0	0
														436.782	0	0
														446.786	0	0
														456.791	0	0
														466.799	0	0
														476.808	0.105776	0.105776
														486.82	0.262566	0.262566
														496.833	0.394326	0.394326
														506.848	1	1
														516.864	0.751703	0.751703
														526.882	0.593311	0.593311
														536.902	0.592392	0.592392
														546.923	0.460019	0.460019
														556.945	0.222211	0.222211
														566.968	0.213391	0.213391
														576.992	0.0796213	0.0796213
			Excite at 457 nm						Excite at 561 nm					587.018	0.243291	0.243291
														597.044	0.568996	0.568996
														607.071	0.557043	0.557043
														617.099	0.67627	0.67627
														627.127	0.768696	0.768696
														637.156	0.908425	0.908425
														647.185	0.732768	0.732768
														657.215	0.950892	0.950892
														667.245	0.859726	0.859726
														677.275	0.536201	0.536201
														687.305	0.556702	0.556702
														697.335	0.43836	0.43836
														707.365	0.228	0.228
														717.395	0.218601	0.218601

## Sheet: fig.3
Fig.3a	vh plot of Cav3.1 in tsA201 cell in control condition
		c1	c2	c3	c4	c5	c6	c7					vh for each cell in control condition
	voltage	Normalized amplitude							mean	sem		c1	-53.2
	-110	1.01399	0.99953	1.00436	0.96085	1.0393	1.02203	1.02547	1.00936	0.00953		c2	-60.1
	-100	1.05594	0.99953	1.0169	1.00235	1.02109	1.01967	1.00575	1.01732	0.00721		c3	-66.4
	-90	1.00699	1.00656	0.99673	1.00783	0.98562	1.00472	0.99178	1.00003	0.00331		c4	-55.1
	-80	0.97902	1.00141	0.96674	1.00548	0.93514	0.98977	0.97042	0.97828	0.00908		c5	-62.1
	-70	0.9021	0.94845	0.75027	0.97103	0.84633	0.91503	0.92523	0.89406	0.02816		c6	-58.7
	-60	0.83217	0.49063	0.12323	0.81049	0.39872	0.60189	0.38784	0.52071	0.09499		c7	-61.5
	-50	0.32867	0.0239	0	0.18011	0.00863	0.04327	0.02712	0.08738	0.04636		mean	-59.6
	-40	0.02797	0	0	0	0	0	0	0.004	0.004		sem	1.7
	-30	0	0	0	0	0	0	0	0	0
	-20	0	0	0	0	0	0	0	0	0
	-10	0	0	0	0	0	0	0	0	0
	vh plot of Cav3.1 in tsA201 cell infused with FMRP(1-297)												vh for each cell infused with FMRP(1-297)
		c1	c2	c3	c4	c5	c6	c7				c1	-65.2
	voltage	Normalized amplitude							mean	sem		c2	-71.9
	-110	0.8764	0.98501	1.01466	1.003	1.0081	1.01105	0.9974	0.98509	0.01849		c3	-69.8
	-100	1.04494	1.01576	1.00169	1.02252	1.01434	1.01105	1.00832	1.01695	0.00527		c4	-69.8
	-90	1.05056	0.99346	0.99436	0.97973	0.99626	0.99235	0.9974	1.00059	0.00862		c5	-66
	-80	1.02247	0.88235	0.91319	0.8979	0.96571	0.93203	0.9506	0.93775	0.01787		c6	-67.3
	-70	0.81461	0.38754	0.52368	0.52327	0.77494	0.6678	0.66251	0.62205	0.05745		c7	-67.3
	-60	0.16854	0.03268	0.0513	0.06682	0.13404	0.13764	0.13417	0.1036	0.01973		mean	-68.2
	-50	0	0.01384	0	0	0	0.0102	0	0.00343	0.00225		sem	0.9
	-40	0	0	0	0	0	0	0	0	0		paired t test
	-30	0	0	0	0	0	0	0	0	0		t	-5.16
	-20	0	0	0	0	0	0	0	0	0		DF	6
	-10	0	0	0	0	0	0	0	0	0		p	0.0021
	va plot of Cav3.1 in tsA201 cell in control condition
		c1	c2	c3	c4	c5	c6	c7					va for each cell in control condition
		normalized conductance							mean	sem		c1	-30.3
	-90	0	0	0	0	0	0	0	0	0		c2	-45.2
	-80	0	0	0	0	0	0	0	0	0		c3	-56
	-70	0	0	0	0	0	0	0	0	0		c4	-32.4
	-60	0	0	0.09181	0	0.01133	0	0.00277	0.01513	0.01288		c5	-54.9
	-50	0	0.18838	0.96699	0.00838	0.98593	0.2065	0.14509	0.35732	0.16276		c6	-48.4
	-40	0.10242	0.82839	0.9978	0.09701	1.02962	0.99724	0.8908	0.70618	0.15879		c7	-45.4
	-30	0.51122	0.92068	1.00007	0.67598	0.96777	1.0198	1.01461	0.87288	0.07539		mean	-44.6
	-20	0.88217	0.98786	1.00007	1.00529	1.02962	0.97641	0.98572	0.98102	0.01771		sem	3.8
	-10	1.04118	1.07862	1.00007	1.0335	0.96777	0.99724	1.01461	1.019	0.01357
	0	1	1.00775	1.00007	0.94764	1.02962	1.0198	0.98572	0.99866	0.01007
	10	1	0.98191	1.00007	1.00529	0.96777	0.97641	1.01461	0.9923	0.00645
	20	1.02222	1.00775	1.00007	1.0335	1.02962	1.0198	0.98572	1.0141	0.00647
	30	1.02222	1.00775	1.00007	0.94764	0.96777	0.97641	1.01461	0.99093	0.01038
	40	1	0.98191	1.00007	0.94764	1.02962	1.0198	0.98572	0.99497	0.01019
	va plot of Cav3.1 in tsA201 cell infused with fmrp
		c1	c2	c3	c4	c5	c6	c7
		normalized conductance							mean	sem
	-90	0	0	0	0	0	0	0	0	0			va for each cell infused with FMRP(1-297)
	-80	0	0	0	0	0	0	0	0	0		c1	-40.4
	-70	0	0	0.00445	0	0	0	0	0.000636002	0.000636002		c2	-46.1
	-60	0	0.06304	0.17983	0	0.82925	0.0315	0.0387	0.16319	0.11339		c3	-57.3
	-50	0.09495	0.32404	0.98399	0.01094	1.03422	0.37969	0.65273	0.49722	0.15365		c4	-36.8
	-40	0.52869	0.74946	1.01285	0.27288	1.00594	0.93405	0.99934	0.78617	0.1089		c5	-60.4
	-30	0.86721	1.01059	0.98796	0.87879	0.96471	1.04122	1	0.96435	0.02518		c6	-48.5
	-20	1.00959	1.03677	1.01285	1.05515	1.03422	0.95547	0.9909	1.01356	0.01254		c7	-51.6
	-10	1.01483	0.97065	0.98796	1.02997	1.00594	0.93405	0.99934	0.99182	0.01199		mean	-48.7
	0	0.96816	0.97065	1.01285	0.9117	0.96471	1.04122	1	0.98133	0.01569		sem	3.2
	10	1.05042	0.99323	0.98796	1.05515	1.03422	0.95547	0.9909	1.00962	0.01411		paired t test
	20	0.96429	1.0158	1.01285	1.02997	1.00594	0.93405	0.99934	0.9946	0.0127		t	3.02
	30	0.98749	0.97065	0.98796	0.9117	0.96471	1.04122	1	0.98053	0.01484		DF	6
	40	0.96429	1.0158	0.98796	0.9117	0.96471	0.95547	0.9909	0.97012	0.01247		p	0.02
Fig.3b	vh plot of kv4.3 in tsA201 cell in control condition
		c1	c2	c3	c4	c5	c6
		normalized amplitude						mean	sem				vh for each cell in control condition
	-110	1.00172	1.00858	0.99245	0.9661	1.00485	1.00641	0.99668	0.00654			c1	-34.3
	-100	0.98625	0.99196	1	1.0113	1.00162	0.97756	0.99478	0.00491			c2	-41.1
	-90	0.99771	1.00268	0.99874	1	1.00646	0.98397	0.99826	0.00313			c3	-42.4
	-80	1.00573	1.00402	1.01258	1.00282	1	1.00321	1.00473	0.00175			c4	-45.2
	-70	0.98453	0.99598	0.98994	1.01412	0.979	1	0.99393	0.00509			c5	-41.4
	-60	0.91977	0.92895	0.90314	0.93503	0.94992	0.98718	0.93733	0.01183			c6	-34
	-50	0.81662	0.76408	0.73208	0.68079	0.78675	0.94872	0.78817	0.03735			mean	-39.7
	-40	0.63324	0.48928	0.43396	0.30508	0.45396	0.70192	0.50291	0.05861			sem	1.9
	-30	0.38166	0.12064	0.12327	0	0.12278	0.31731	0.17761	0.05828
	-20	0.16905	0	0	0	0	0.15064	0.05328	0.03378
	-10	0	0	0	0	0	0	0	0
	0	0	0	0	0	0	0	0	0
	10	0	0	0	0	0	0	0	0
	vh plot of kv4.3 in tsA201 cell infused with FMRP(1-297)
		c1	c2	c3	c4	c5							vh for each cell infused with FMRP(1-297)
		normalized amplitude					mean	sem				c1	-41.8
	-110	1.00487	0.9918	0.99553	1.00433	1	0.99913	0.00325				c2	-44.2
	-100	0.99027	0.98907	0.99553	0.99134	1	0.99324	0.00201				c3	-46.4
	-90	0.9556	1	0.99404	0.96537	1.01222	0.98544	0.01072				c4	-49.2
	-80	0.89659	1.01639	0.99404	1.03463	1.01128	0.99059	0.02437				c5	-45.2
	-70	0.78832	0.98361	0.90462	0.97403	0.9718	0.92448	0.03683				mean	-45.4
	-60	0.67214	0.90437	0.7839	0.77922	0.90414	0.80875	0.04381				sem	1.2
	-50	0.45681	0.68306	0.59165	0.55844	0.69737	0.59747	0.04396				two-sample t test
	-40	0.24513	0.37158	0.35022	0.17749	0.29323	0.28753	0.03531				t	2.41
	-30	0.08759	0.06284	0.11773	0	0.03759	0.06115	0.02025				DF	9
	-20	0	0	0	0	0	0	0				p	0.039
	-10	0	0	0	0	0	0	0
	0	0	0	0	0	0	0	0
	10	0	0	0	0	0	0	0
	va plot of kv4.3 in tsA201 cell in control condition												va for each cell in control condition
		c1	c2	c3	c4	c5						c1	-5.4
		noramlized conductance					mean	sem				c2	-2.9
	-90	0	0	0	0	0	0	0				c3	2.9
	-80	0	0	0	0	0	0	0				c4	2.4
	-70	0	0	0	0	0	0	0				c5	-1.4
	-60	0.01336	0	0	0	0	0.00267	0.00267				mean	-0.88
	-50	0.01852	0	0	0	0	0.0037	0.0037				sem	1.57842
	-40	0.05282	0.01865	0.01102	0.01399	0.0211	0.02352	0.00753
	-30	0.16264	0.10122	0.05649	0.04923	0.10587	0.09509	0.02038
	-20	0.31062	0.24892	0.18568	0.16835	0.24384	0.23148	0.0253
	-10	0.44925	0.4061	0.32925	0.33074	0.39267	0.3816	0.02305
	0	0.57168	0.55279	0.46894	0.50093	0.53253	0.52538	0.01834
	10	0.68304	0.68039	0.59736	0.60067	0.64315	0.64092	0.01851
	20	0.77572	0.7793	0.70806	0.70704	0.74236	0.7425	0.01565
	30	0.86137	0.85087	0.79664	0.80723	0.82457	0.82814	0.01238
	40	0.92073	0.92489	0.8764	0.88899	0.89448	0.9011	0.00936					vh for each cell infused with FMRP(1-297)
	50	0.99155	0.98708	0.9426	0.94064	0.95476	0.96333	0.0109				c1	-5.7
	60		1.00245	0.99921	1.01067	1.0076	1.00498	0.00256				c2	1.7
												c3	1.2
	va plot of kv4.3 in tsA201 cell infused with fmrp											c4	2
		c1	c2	c3	c4	c5						c5	4.5
		noramlized conductance					mean	sem				mean	0.74
	-90	0	0	0	0	0	0	0				sem	1.70781
	-80	0	0	0	0	0	0	0				pair-sample t test
	-70	0	0	0	0	0	0	0				t	-1.06834
	-60	0.0174	0	0	0	0	0.00348	0.00348				DF	4
	-50	0.02167	0	0	0	0	0.00433	0.00433				p	0.34556
	-40	0.05953	0.00874	0.01891	0.01771	0.014	0.02378	0.00911
	-30	0.17624	0.05986	0.0801	0.06073	0.04903	0.08519	0.02331
	-20	0.32332	0.19122	0.20523	0.17213	0.14516	0.20741	0.03068
	-10	0.45658	0.34808	0.36486	0.32685	0.29321	0.35791	0.02741
	0	0.56989	0.48633	0.48874	0.49264	0.4471	0.49694	0.02001
	10	0.67433	0.62326	0.61627	0.6183	0.59003	0.62444	0.01375
	20	0.7628	0.72828	0.72434	0.72848	0.70715	0.73021	0.00904
	30	0.85012	0.8033	0.81124	0.82231	0.81068	0.81953	0.00823
	40	0.90544	0.87768	0.88077	0.89219	0.89871	0.89096	0.00525
	50	0.95528	0.96447	0.9502	0.9588	0.97969	0.96169	0.00507
	60	0.99677	1.00556	1.00114	1.00567	NA	1.00228	0.00212
Fig.3c	vh plot of A type current in Fmr1 KO granule cell (control condition)
		c1	c2	c3	c4	c5	c6	c7	c8	c9	c10	c11	c12					vh for each cell
		normalized amplitude												mean	sem		c1	-74.5
	-110	1.00784	1.00475	1.00569	1.00581	1.01073	1.03254	0.96377	0.98094	1	1.00545	1.01707	1.03581	1.00587	0.00563		c2	-70.2
	-100	0.98564	1.00475	0.96774	1.00581	0.9839	0.9956	1.01087	1.01386	1.01701	1.00817	0.96585	0.98721	0.99554	0.00503		c3	-77.6
	-90	0.93089	0.94592	0.93612	0.98837	0.99284	0.95339	0.96558	0.95667	0.97279	0.95368	0.90244	0.93862	0.95311	0.00728		c4	-64.1
	-80	0.72369	0.83503	0.60089	0.91279	0.97496	0.89886	0.69384	0.72444	0.84014	0.80381	0.66585	0.82609	0.7917	0.03213		c5	-65
	-70	0.31671	0.49559	0.19608	0.73837	0.7424	0.71416	0.2663	0.24957	0.51701	0.43052	0.26829	0.47315	0.45068	0.05741		c6	-63.4
	-60	0.05772	0.15162	0.03163	0.3314	0.25939	0.40106	0.05435	0.03466	0.10884	0.07357	0.04634	0.09463	0.1371	0.03612		c7	-75.4
	-50	0	0.00905	0	0.0814	0.03578	0.09675	0	0	0.0068	0	0	0.01023	0.02	0.00981		c8	-75.3
	-40	0	0	0	0	0	0	0	0	0	0	0	0	0	0		c9	-70
	-30	0	0	0	0	0	0	0	0	0	0	0	0	0	0		c10	-71.9
	-20	0	0	0	0	0	0	0	0	0	0	0	0	0	0		c11	-76
	-10	0	0	0	0	0	0	0	0	0	0	0	0	0	0		c12	-71
	0	0	0	0	0	0	0	0	0	0	0	0	0	0	0		mean	-71.2
	10	0	0	0	0	0	0	0	0	0	0	0	0	0	0		sem	1.4
																		vh for each cell
																	c1	-80.4
	vh plot of A type current in Fmr1 KO granule cell infused with fmrp(1-297)																c2	-72.3
		c1	c2	c3	c4	c5	c6	c7	c8	c9	c10	c11	c12	c13			c3	-73.8
		normalized amplitude													mean	sem	c4	-80.9
	-110	1.00571	1.02147	1.0282	0.99368	1	0.98214	0.99259	1.00441	0.99662	1.00861	0.99538	0.9914	1	1.00156	0.00346	c5	-80.9
	-100	0.93429	0.9816	0.9436	0.97053	1	1.01786	1.01235	0.99853	0.99662	0.92396	0.99307	0.97994	1.0063	0.98143	0.00839	c6	-75.9
	-90	0.8	0.88344	0.86985	0.82526	0.84079	0.925	0.9284	0.92206	0.99662	0.78479	0.90762	0.9255	0.94748	0.88898	0.01721	c7	-68
	-80	0.49714	0.7362	0.63341	0.46105	0.62075	0.68929	0.8321	0.75147	0.83446	0.49785	0.68129	0.65616	0.78992	0.66778	0.03456	c8	-73.3
	-70	0.15429	0.44785	0.29935	0.12842	0.20036	0.24286	0.56049	0.37647	0.49662	0.15782	0.30716	0.29226	0.47269	0.3182	0.03954	c9	-70.4
	-60	0.04	0.12883	0.03037	0.00842	0.03399	0.01786	0.26914	0.08088	0.09797	0.03013	0.05312	0.06877	0.11134	0.07468	0.01921	c10	-80.6
	-50	0	0	0	0	0	0	0.05185	0.00735	0	0	0	0	0	0.00455	0.00398	c11	-75.2
	-40	0	0	0	0	0	0	0	0	0	0	0	0	0	0	0	c12	-75.7
	-30	0	0	0	0	0	0	0	0	0	0	0	0	0	0	0	c13	-71.2
	-20	0	0	0	0	0	0	0	0	0	0	0	0	0	0	0	mean	-75.3
	-10	0	0	0	0	0	0	0	0	0	0	0	0	0	0	0	sem	1.2
	0	0	0	0	0	0	0	0	0	0	0	0	0	0	0	0	two-sample t test
	10	0	0	0	0	0	0	0	0	0	0	0	0	0	0	0	t	2.21
																	DF	23
																	p	0.037
Fig.3d	vh plot of A type current in Fmr1 KO granule cell in the presence of 1 uM TTAP(control condition)																	vh for each cell
		c1	c2	c3	c4	c5	c6	c7	c8	c9	c10	c11	c12	c13			c1	-75.5
		normalized amplitude													mean	sem	c2	-78.3
	-110	1	1.00931	1.01826	1.00318	0.98792	0.98901	1.00775	1.00467	1.01591	1.02247	0.99012	1.04815	1.01322	1.00846	0.00453	c3	-69
	-100	0.9669	0.96089	1	0.99363	0.98309	0.95971	0.99225	0.99065	0.97955	0.98127	0.98025	0.99197	0.99174	0.98245	0.00359	c4	-74.8
	-90	0.91253	0.88641		0.87898	0.92029	0.82662	0.88566		0.93182	0.96255	0.88148	0.8748	0.94876	0.9009	0.0117	c5	-75.9
	-80	0.65721	0.56983	0.84475	0.69108	0.64493	0.47375	0.70155	0.80841	0.75909	0.81273	0.65679	0.81059	0.78512	0.70891	0.0302	c6	-80.5
	-70	0.30733	0.19367	0.57534	0.33439	0.28986	0.16606	0.30814	0.48131	0.41591	0.48689	0.32346	0.45265	0.38678	0.36321	0.03273	c7	-75
	-60	0.07801	0.0298	0.12329	0.07006	0.05072	0.02808	0.06395	0.14953	0.10227	0.11236	0.09877	0.11717	0.06612	0.08386	0.01026	c8	-70.6
	-50	0	0	0	0	0	0	0	0	0	0	0	0	0	0	0	c9	-72.5
	-40	0	0	0	0	0	0	0	0	0	0	0	0	0	0	0	c10	-70.7
	-30	0	0	0	0	0	0	0	0	0	0	0	0	0	0	0	c11	-75.3
	-20	0	0	0	0	0	0	0	0	0	0	0	0	0	0	0	c12	-71.4
	-10	0	0	0	0	0	0	0	0	0	0	0	0	0	0	0	c13	-72.7
	0	0	0	0	0	0	0	0	0	0	0	0	0	0	0	0	mean	-74
	10	0	0	0	0	0	0	0	0	0	0	0	0	0	0	0	sem	0.91
	vh plot of A type current in Fmr1 KO granule cell in the presence of 1 uM TTAP(infused with FMRP(1-297))																	vh for each cell
		c1	c2	c3	c4	c5	c6	c7	c8	c9	c10	c11	c12				c1	-88.2
		normalized amplitude												mean	sem		c2	-78.6
	-110	1.02235	1.01175	1	0.9919	1.00547	1.01127	0.97701	0.98747	0.97844	1.02796	1.00681	1.00983	1.00252	0.00465		c3	-73.9
	-100	0.89944	0.94231	0.94017	0.9919	0.95622	0.95211	0.99343	0.98747	0.9703	0.971	1.00681	0.97959	0.9659	0.00858		c4	-75.8
	-90	0.62011	0.81303	0.85897	0.97773	0.82627	0.88732	0.83744		0.77705	0.90627	0.92456	0.89494	0.84761	0.0284		c5	-79.2
	-80	0.11173	0.57479	0.63248	0.71964	0.54036	0.57183	0.57471	0.64375	0.33971	0.6784	0.69484	0.6833	0.56379	0.05041		c6	-78.1
	-70	0	0.21154	0.43162	0.21356	0.19152	0.20845	0.2381	0.32916	0.10578	0.22786	0.20136	0.29781	0.2214	0.03089		c7	-78
	-60	0	0.05128	0.16239	0.02328	0.01642	0.03944	0.04105	0.05535	0	0.03884	0	0.06047	0.04071	0.01273		c8	-75.5
	-50	0	0	0	0	0	0	0	0	0	0	0	0	0	0		c9	-83.3
	-40	0	0	0	0	0	0	0	0	0	0	0	0	0	0		c10	-76.3
	-30	0	0	0	0	0	0	0	0	0	0	0	0	0	0		c11	-76.3
	-20	0	0	0	0	0	0	0	0	0	0	0	0	0	0		c12	-75.4
	-10	0	0	0	0	0	0	0	0	0	0	0	0	0	0		mean	-78.2
	0	0	0	0	0	0	0	0	0	0	0	0	0	0	0		sem	1.15
	10	0	0	0	0	0	0	0	0	0	0	0	0	0	0		two-sample t test
																	t	2.9
																	DF	23
																	p	0.008

## Sheet: fig.5
Fig.5c
	Antibodies for Immunoprecipitation (IP) (antibodies in mixtures: 40 µg/ml) : mouse anti-HA antibody (Abcam, ab130275) and mouse IgG (as control) (Abcam, ab 37355)
	Antibody for Immunoblotting (IB) (1:1000) : rabbit anti-Kv4.3 (ab 65794, Abcam) and rabbit anti-Cav3.1 (Asmara, H. et al.2017)

## Sheet: fig.6
Fig.6e, g
		percentage of live cell in each trial					mean	sem
	Control	100	99.5	99.9	99.8	97.9	99.42	0.3891
	vehicle-24h	99	99.9	99.7	99.8	99.7	99.62	0.15937
	1nM-24h	99.6	99.9	99.7			99.7333	0.08819
	10nM-24h	99.8	99.8	99.3	99.7		99.65	0.11902
	50nM-24h	98.3	99.8	98.9	99.8		99.2	0.36742
	100nM-24h	98.3	99.9	98.8	99.7	99.7	99.28	0.31048
	500nM-24h	99.8	99.6	96.3			98.5667	1.1348
	vehicle-5d	99.7	99.6	99.2	94.2		98.175	1.3294
	1nM-5d	99.7	99.8	99.6	93.4		98.125	1.57553
	10nM-5d	99.5	99.9	99.6	94.9		98.475	1.19469
	50nM-5d	99.6	99.8	99.6	96.2		98.8	0.86795
	100nM-5d	99.2	99.5	99.3	96.8		98.7	0.6364
	500nM-5d	99.2	96	96.5			97.2333	0.99387

## Sheet: fig.7
fig.7a	EPSP and spikes amplitude in KO injected 1mg/kg fmrp(1-297)-tat									fig.7c	EPSP and spikes amplitude in KO injected 0.2mg/kg fmrp(1-297)-tat								fig.7e	EPSP and spikes amplitude in KO injected 0.2mg/kg tat
		Normalized EPSP and spike									Normalized EPSP and spike									Normalized EPSP and spike
	Time(min)	c1	c2	c3	c4	c5	mean	sem		Time(min)	c1	c2	c3	c4	c5	mean	sem		Time(min)	c1	c2	c3	c4	c5	mean	sem
	0	1.40592	0.966266	0.463936	1.05056	0.977597	0.95343	0.22239		0	0.798514	1.04478	1.04966	1.33489	1.09527	1.06462	0.09533		0	1.14232	1.01822	1.09384	0.818414	0.954128	1.00539	0.06341
	0.16667	0.852008	1.09777	0.511188	1.01773	1.42566	0.97166	0.2232		0.16667	0.789229	1.22636	0.812641	0.468384	1.13021	0.88536	0.15096		0.16667	0.805243	1.17899	0.931468	0.613811	0.899083	0.88572	0.10268
	0.33333	0.697674	1.11492	1.08173	0.935653	0.86558	0.93998	0.11301		0.33333	0.854225	1.23024	1.43341	0.901639	1.08494	1.10089	0.1194		0.33333	0.393258	1.48982	1.0942	1.20205	1.13761	1.06339	0.20258
	0.5	1.10359	1.18925	0.767217	0.984898	0.733198	0.95563	0.10072		0.5	1.01207	1.31174	1.12867	0.913349	0.660642	1.00529	0.12156		0.5	0.749064	0.578778	1.10484	0	1.18349	0.90404	0.16607
	0.66667	1.00634	0.737564	1.53538	1.59225	0.967413	1.16779	0.18818		0.66667	1.03064	1.1359	1.00451	1.29977	1.04043	1.10225	0.06054		0.66667	1.55431	1.29689	1.0355	0.56266	0.880734	1.06602	0.19045
	0.83333	0.663848	1.00629	1.43958	1.46093	0.885947	1.09132	0.17501		0.83333	0.807799	0.918754	0.880361	0.784543	1.03893	0.88608	0.05056		0.83333	1.27341	1.23258	1.11762	1.04859	1.11927	1.15829	0.04609
	1	0.657505	6.28931	1.13125	0.476034	1.3442	0.90225	0.23317		1	1.03993	0.900055	1.13995	0.538642	0.898451	0.90341	0.11393		1	0.955056	0.803859	0.983676	1.20205	0.550459	0.89902	0.12059
	1.16667	1.1945	1.00629	0.931203	0.869993	1.06925	1.01425	0.06289		1.16667	1.10492	0.755788	1.00451	0.362998	0.973214	0.84029	0.14782		1.16667	1.34831	1.48982	1.01766	0.920716	0.770642	1.10943	0.15012
	1.33333	0.820296	1.05775	0.967404	1.4281	0.814664	1.01764	0.12569		1.33333	0.947075	0.478382	1.28668	1.48712	1.05273	1.0504	0.19112		1.33333	0.805243	0.932476	0.971295	1.17647	1.20183	1.01746	0.08429
	1.5	1.01903	0.760435	0.769229	1.16546	0.947047	0.93224	0.08596		1.5	0.9935	1.05853	1.30926	1.00703	1.1069	1.09504	0.06394		1.5	1.17978	1.23258	0.964527	1.12532	0.779817	1.0564	0.09218
	1.66667	0.858351	0.983419	0.833131	0	1.10998	0.94622	0.07357		1.66667	1.0585	0.982422	0.733634	0.995316	1.13326	0.98063	0.07524		1.66667	0.599251	0.825295	0.835507	1.50895	0.788991	0.9116	0.17368
	1.83333	0.928118	1.05203	0.617747	0.525279	0.824847	0.7896	0.1086		1.83333	1.44847	1.36351	0.846501	1.24122	0.840839	1.14811	0.14376		1.83333	0.71161	0.321543	0.951348	1.1509	1.25688	0.87846	0.1872
	2	0.97463	6.28931	0.721466	1.08339	0.570265	0.83744	0.13505		2	0.97493	1.35332	0.553047	1.53396	1.03238	1.08953	0.18896		2	0.88015	1.2433	1.04054	0.84399	0.706422	0.94288	0.1029
	2.16667	1.09725	1.13779	1.09662	0.689429	0.967413	0.9977	0.09195		2.16667	1.38347	0.691313	0.914221	0.784543	1.15634	0.98598	0.14133		2.16667	0.468165	0.557342	1.05494	1.68798	1.00917	0.95552	0.24307
	2.33333	1.09091	1.01201	1.50962	0.640184	1.24236	1.09902	0.15955		2.33333	1.16063	1.04009	1.0158	0.468384	0.866472	0.91028	0.13413		2.33333	0.82397	1.39335	0.936025	1.07417	0	1.05688	0.14235
	2.5	0.993658	1.01201	0.868166	0.853578	0.947047	0.93489	0.03589		2.5	0.95636	0.876535	1.17381	0.948478	0.912119	0.97346	0.05821		2.5	0.955056	1.1254	1.02659	1.3555	0.816514	1.05581	0.10091
	2.66667	1.10359	1.01772	0.959715	0.935653	1.18126	1.03959	0.05113		2.66667	0.928505	0.766829	1.24153	0.88993	0.884202	0.9422	0.08897		2.66667	1.02996	1.1254	0.953033	1.02302	0	1.03285	0.04088
	2.83333	0.987315	1.0749	1.35356	1.23112	0.519348	1.03325	0.16002		2.83333	1.16063	0.917096	1.17381	0.737705	1.08202	1.01425	0.09267		2.83333	0.543071	0.482315	1.03626	1.27877	1.48624	0.96533	0.22167
	3	1.25793	0.966266	1.30957	1.11622	1.12016	1.15403	0.06746		3	1.12349	0.996146	0.598194	0.925059	1.16002	0.96058	0.11185		3	1.25468	1.06109	0.777635	0.895141	1.31193	1.0601	0.11409
	3.16667	0.942918	0.966266	0.804644	0.820749	1.00815	0.90854	0.04537		3.16667	1.06778	0.894754	1.03837	1.19438	1.11196	1.06145	0.0551		3.16667	1.34831	1.26474	0.909817	1.43223	0.834862	1.15799	0.13436
	3.33333	1.27696	6.28931	0.692509	0.541694	1.20163	0.9282	0.21117		3.33333	0.603528	0.769709	0.891648	0.866511	0.94037	0.81435	0.06662		3.33333	1.32959	0.814577	1.10278	1.07417	1.10092	1.08441	0.09139
	3.5	1.07822	1.02344	1.33236	1.46093	1.15071	1.20913	0.09138		3.5	0.90065	1.03328	0.790068	1.7096	1.07759	1.10224	0.17895		3.5	0.88015	0.653805	0.935718	1.04859	1.09174	0.922	0.08613
	3.66667	0.871036	0.748999	1.07914	1.18188	1.31365	1.03894	0.1145		3.66667	0.9935	1.07664	1.04966	1.63934	0.893883	1.13061	0.14644		3.66667	1.21723	0.932476	1.0422	0.613811	1.08257	0.97766	0.11374
	3.83333	1.16068	1.13208	1.15371	1.52659	0.885947	1.1718	0.11446		3.83333	0.90065	0.835908	0.823928	1.37002	1.07076	1.00025	0.11449		3.83333	1.25468	0.889603	0.921618	0	1.50459	1.14262	0.1688
	4	1.12262	0.851915	1.11245	0.492449	0.95723	0.90733	0.12896		4	0.947075	1.39188	1.03837	0.784543	0.96462	1.0253	0.11245		4	0.992509	0.96463	1.0152	0.767263	1.08257	0.96443	0.05926
	4.16667	0.625793	1.05203	0.821702	0.968483	0.560081	0.80562	0.1061		4.16667	0.9935	1.06466	1.06095	0.491803	1.08454	0.93909	0.12619		4.16667	0.842697	0.91104	0.981544	0.664962	0.706422	0.82133	0.067
	4.33333	1.12896	1.14923	1.16759	0.837163	1.38493	1.13358	0.09762		4.33333	1.01207	0.784044	0.914221	1.54567	0.822737	1.01575	0.15453		4.33333	1.08614	0.79314	1.04704	0.767263	0.752294	0.88918	0.0816
	4.5	0.773784	0.874786	1.08311	0.673014	0.641548	0.80925	0.08917		4.5	0	1.03276	1.09481	0.690867	0.948421	0.94171	0.08883		4.5	0.749064	0.953912	1.0614	0.869565	0.963303	0.91945	0.05851
	4.66667	1.13531	1.05775	0.880982	1.44452	1.31365	1.16644	0.10991		4.66667	0	1.02375	1.04966	0.562061	0.980338	0.90395	0.11486		4.66667	1.53558	1.32905	1.04713	0.588235	1.25688	1.15137	0.17998
	4.83333	1.17336	0.949114	0	0	1.07943	1.0673	0.07963		4.83333	0	1.02375	0.846501	1.52225	0.956286	1.0872	0.14955		4.83333	1.46067	1.17899	1.01695	1.04859	0	1.1763	0.1167
	10	1.15433	6.28931	1.06423	3.26658	1.59878	1.77098	0.59125		10	1.39276	1.33006	0.699774	0.749415	0.870015	1.00841	0.16444		10	0.82397	0.932476	0.842661	0.613811	0	0.80323	0.07787
	10.1667	1.12896	6.28931	7.22	2.51149	2.44399	2.02815	0.55115		10.1667	1.5506	0.87876	0.778781	1.04215	0.939	1.03786	0.15107		10.1667	0.82397	1.27546	0.599625	1.61125	1.31193	1.12445	0.2032
	10.3333	1.31712	6.28931	1.0012	2.39659	2.06721	1.69553	0.37341		10.3333	1.85701	0.832809	0.869074	1.38173	1.09798	1.20772	0.21201		10.3333	0.805243	1.07181	0.785332	1.1509	1.29358	1.02137	0.11064
	10.5	1.38055	0.783305	0.959802	2.13395	11.2016	1.3144	0.34702		10.5	1.27205	1.29677	0.575621	1.7096	0.810402	1.13289	0.22268		10.5	0.674157	1.40407	0.97415	0.818414	0.66055	0.90627	0.15297
	10.6667	1.09091	1.01201	1.07577	2.24885	1.17108	1.31972	0.26124		10.6667	1.16992	0.725198	0.609481	1.5808	0.751247	0.96733	0.20167		10.6667	0.655431	0.803859	0.986631	1.27877	0.899083	0.92476	0.11645
	10.8333	1.43975	0.606061	1.237	2.36376	1.71079	1.47147	0.32194		10.8333	0.724234	1.07201	1.34312	1.56909	0.943593	1.13041	0.16601		10.8333	0.93633	1.02894	0.92594	0.818414	0.862385	0.9144	0.04004
	11	1.72939	6.28931	1.81315	18.0565	2.07739	1.87331	0.12844		11	1.32776	0.778676	0.677201	1.97892	1.00737	1.15399	0.26225		11	0.88015	0.953912	1.09538	1.04859	0.954128	0.98643	0.04267
	11.1667	1.05708	6.28931	1.59431	2.59357	11.2016	1.74832	0.55135		11.1667	0.445682	0.637377	0.959368	1.87354	1.03221	0.98963	0.27432		11.1667	0.561798	1.13612	1.00018	1.07417	0	0.94307	0.15022
	11.3333	1.2389	6.28931	0.98741	18.0565	1.15071	1.12567	0.09023		11.3333	1.6156	0.830693	1.16253	1.52225	0.811785	1.18857	0.18782		11.3333	0.692884	0.632369	0.978573	0.920716	1.27523	0.89995	0.12795
	11.5	1.02537	6.28931	1.77426	2.75772	2.16904	1.9316	0.41964		11.5	1.65274	0.87972	0.857788	1.7096	1.23093	1.26616	0.20363		11.5	0.636704	1.38264	1.05135	0.997442	0.633028	0.94023	0.15769
	11.6667	1.31078	6.28931	1.11257	0.689429	1.47658	1.14734	0.19607		11.6667	0.789229	0.993572	1.20767	0.913349	0.774509	0.93567	0.08848		11.6667	0.749064	0.782422	1.05536	0.792839	0	0.84492	0.08171
	11.8333	1.48414	6.28931	1.25084	18.0565	1.24236	1.32578	0.09702		11.8333	1.50418	1.05981	0.722348	0.714286	1.03844	1.00781	0.16157		11.8333	0.617978	1.0075	1.03318	1.5601	0	1.05469	0.22332
	12	1.67019	6.28931	1.01137	18.0565	1.53768	1.40641	0.24641		12	1.54132	0.493415	0.722348	1.63934	0.781522	1.03559	0.25944		12	1.23596	0.943194	1.18101	0.767263	1.11927	1.04934	0.09614
	12.1667	1.23256	6.28931	1.24707	2.98752	0.936864	1.601	0.54001		12.1667	1.68988	0.887706	0.665914	0.925059	1.02249	1.03821	0.19348		12.1667	1.49813	1.14684	1.06291	1.61125	1.07339	1.2785	0.12866
	12.3333	0.94926	6.28931	1.57404	1.41169	1.64969	1.39617	0.18132		12.3333	0.408542	0.811318	0.778781	1.80328	0.859051	0.93219	0.25939		12.3333	1.34831	0.632369	0.974589	1.09974	0.954128	1.00183	0.1297
	12.5	1.10359	1.10921	1.60129	2.80696	2.06721	1.73765	0.35948		12.5	1.85701	0.44766	1.11738	1.51054	0.954273	1.17737	0.26911		12.5	0.76779	1.32905	1.05761	1.3555	1.00917	1.10382	0.12198
	12.6667	0.896406	6.28931	1.61126	1.05056	1.39511	1.23833	0.18733		12.6667	0	1.00575	1.15124	0.88993	0.692091	0.93475	0.09695		12.6667	0.71161	1.14684	1.07066	0.767263	0	0.92409	0.1251
	12.8333	1.18816	6.28931	1.3844	1.98621	1.90428	1.61576	0.2253		12.8333	0.417827	0.687757	0.869074	0.936768	0.831084	0.7485	0.10303		12.8333	1.01124	1.70418	1.11109	0.997442	1.15596	1.19598	0.14591
	13	1.1797	0.811893	1.38563	18.0565	1.49695	1.21854	0.17394		13	0.90065	0.795521	0.598194	0.468384	1.02071	0.75669	0.11185		13	0.898876	1.03966	1.0698	1.27877	0	1.07178	0.09054
	13.1667	1.01268	6.28931	1.87524	1.69074	1.75153	1.58255	0.22377		13.1667	0.677809	1.02349	1.16253	1.59251	1.01861	1.09499	0.16528		13.1667	0.900576	1.37192	1.07233	0	0.770642	1.02887	0.15008
	13.3333	1.34884	6.28931	1.17755	1.18188	1.4053	1.27839	0.06712		13.3333	1.58774	0.617325	1.10609	1.40515	0.847593	1.11278	0.19795		13.3333	1.16715	0.525188	1.1246	1.07417	0.972477	0.97272	0.13025
	13.5	1.21987	6.28931	0.930602	18.0565	1.69043	1.2803	0.27118		13.5	0.798514	0.733446	1.03837	0.983607	0.936938	0.89818	0.06399		13.5	1.0951	1.17899	1.03266	1.32992	0.889908	1.10532	0.08203
	13.6667	1.4186	0.823328	0.898505	18.0565	2.15886	1.32482	0.35554		13.6667	0.631383	0.623456	1.04966	1.07728	0.91591	0.85954	0.11026		13.6667	0.936599	0.643087	1.01991	0.869565	1.19266	0.93237	0.10095
	13.8333	0.858351	6.28931	0.660796	18.0565	1.88391	1.13435	0.46429		13.8333	0.445682	1.08931	0.677201	0.796253	1.2505	0.85179	0.16083		13.8333	0.713256	0.653805	0.889721	1.02302	0	0.81995	0.09724
	14	1.21987	6.28931	1.51873	18.0565	1.53768	1.42543	0.12605		14	1.78273	0.613267	0.744921	2.10773	0.894018	1.22853	0.33582		14	1.06628	0.79314	1.00871	0.976198	1.00917	0.9707	0.05221
	14.1667	1.69133	6.28931	1.28305	18.0565	1.52749	1.50063	0.14528		14.1667	0.789229	0.544188	0.744921	1.19438	1.05516	0.86558	0.12936		14.1667	0.951009	1.10397	1.08124	0.977163	0	1.02834	0.04361
	14.3333	1.27061	0.857633	1.17119	2.70847	1.60896	1.52337	0.35733		14.3333	1.62488	0.865341	0.665914	0.831382	0.959891	0.98948	0.18536		14.3333	1.13833	0.878885	0.882929	1.03127	0	0.98285	0.0725
	14.5	1.25793	6.28931	1.4043	18.0565	1.45621	1.37281	0.07271		14.5	1.66202	0.452962	1.10609	1.85012	0.91454	1.19715	0.28333		14.5	1.01585	0.996785	1.03047	0.957095	1.19266	1.03857	0.04521
	14.6667	0.890063	0.971984	1.06606	18.0565	1.87373	1.20046	0.26245		14.6667	0.631383	0.674338	0.643341	0	0.863409	0.70312	0.05419		14.6667	1.2536	1.0075	1.00065	0.952678	0.917431	1.02637	0.06612
	14.8333	0.890063	0.909091	0.933839	18.0565	1.63951	1.09313	0.21056		14.8333	0.90065	0.749221	0.643341	1.74473	0.671693	0.94193	0.22988		14.8333	0.929395	0.514469	0.984587	0.86672	1.37615	0.93426	0.15383
	15	0.942918	6.28931	0.899551	18.0565	11.2016	0.92123	0.03066		15	2.04271	0.66321	1.16253	0.913349	0.702845	1.09693	0.28239		15	0.972622	1.15756	1.05848	0.676321	1.07339	0.98767	0.093
	15.1667	1.77378	6.28931	1.27099	2.60998	0.916497	1.64281	0.42405		15.1667	0.557103	0.694521	0.767494	2.17799	1.12367	1.06415	0.32843		15.1667	1.08069	0.718114	0.936299	0.952903	1.08257	0.95412	0.07439
	15.3333	1.67019	6.28931	1.54405	18.0565	1.75153	1.65526	0.07392		15.3333	0.789229	0.389665	0.891648	1.49883	0.735454	0.86097	0.20169		15.3333	1.14553	0.664523	0.909725	0.997016	1.36697	1.01675	0.13114
	15.5	1.38055	6.28931	1.30514	18.0565	1.97556	1.55375	0.25968		15.5	0.88208	0.800626	0.880361	1.74473	1.07351	1.07626	0.19347		15.5	0.821326	0.589496	0.92097	1.002	1.29358	0.92547	0.12872
	15.6667	1.27696	6.28931	1.39221	18.0565	11.2016	1.33458	0.0815		15.6667	0.817084	0.83078	1.10609	1.63934	1.14301	1.10726	0.16678		15.6667	1.05908	0.73955	1.03775	1.0051	0	0.96037	0.08595
	15.8333	1.36152	6.28931	1.06283	18.0565	2.03666	1.48701	0.35277		15.8333	0.90065	0.414365	1.17381	1.39344	0.876152	0.95168	0.18397		15.8333	1.19597	0.578778	0.965104	0.94914	1.08257	0.95431	0.11619
	16	1.2389	6.28931	1.76255	2.39659	1.41548	1.70338	0.29489		16	0.482823	0.796873	0.744921	0.925059	0.974387	0.78481	0.09635		16	0.857349	0.56806	0.896204	0.914204	0.899083	0.82698	0.07313
	16.1667	1.32347	6.28931	1.52595	2.01904	1.92464	1.69828	0.18983		16.1667	0.761374	0.464963	1.36569	1.73302	0.548813	0.97477	0.27553		16.1667	1.13833	1.0075	1.1464	0.970983	0.944954	1.04163	0.04732
	16.3333	0.928118	6.28931	1.39869	18.0565	1.91446	1.41376	0.34885		16.3333	0.97493		1.21896	1.2178	0.917737	1.08236	0.09168		16.3333	0.907781	0.921758	1.14324		0.972477	0.98631	0.0625
	16.5	1.28964	6.28931	1.70667	2.51149	1.67006	1.79447	0.29668		16.5	0.594243		0.790068	2.15457	0.814662	1.08839	0.4143		16.5	1.00865	1.13612	0.76258		0.798165	0.92638	0.10221
	16.6667	0.773784	6.28931	0.77927	2.10112	11.2016	1.21806	0.54076		16.6667	0.779944		1.25282	1.56909	0.911638	1.12837	0.20496		16.6667	1.03026	0.707395	1.08023		0.587156	0.85126	0.13941
	16.8333	0.890063	6.28931	1.6033	1.23112	11.2016	1.2415	0.25225		16.8333	0.557103		0.733634	0.608899	1.19977	0.77485	0.16905		16.8333	0.965418	0.803859	0.961969		1.36697	1.02455	0.13879
	17	1.37421	6.28931	0.70673	18.0565	11.2016	1.04047	0.47198		17	0.603528		1.04966	1.38173	1.1207	1.03891	0.18675		17	1.01585	0.846731	0.957339		1.08257	0.97562	0.05774
	17.1667	0.942918	6.28931	0.77884	2.44583	1.1609	1.33212	0.43808		17.1667	0.464253		0.925508	0.655738	1.03058	0.76902	0.14856		17.1667	1.06628	1.07181	0.949891			1.02933	0.04868
	17.3333	1.1797	6.28931	0.711541	18.0565	11.2016	0.94562	0.33104		17.3333	0.733519		1.50113	1.8267	1.13651	1.29946	0.27193		17.3333	1.10951	0.803859	0.962171			0.95851	0.10809
	17.5	1.10359	6.28931	1.14421	2.39659	11.2016	1.54813	0.51977		17.5	0.789229		1.24153	0.843091	1.07267	0.98663	0.12108		17.5	1.01585	1.46838	0.950347			1.14486	0.19946
	17.6667	0.792812	6.28931	1.45082	0.902823	1.70061	1.21177	0.25102		17.6667	1.39276		1.29797	1.00703	0.821466	1.1298	0.15187		17.6667	0.73487	1.31833	1.09286			1.04869	0.20805
	17.8333	1.21987	6.28931	1.09802	18.0565	1.49695	1.27161	0.14456		17.8333	0.714949		1.04966	1.85012	0.780102	1.09871	0.30107		17.8333	0.727666	0.921758	0.952874			0.86743	0.08629
	18	0.902748	6.28931	1.28394	2.47866	1.60896	1.56858	0.3879		18	0.854225		1.24153	1.5808	0.998501	1.16876	0.18348		18	0.951009	0.718114	0.948771			0.87263	0.09463
	18.1667	1.30233	6.28931	0.875611	18.0565	1.58859	1.25551	0.2537		18.1667	0.473538		1.11738	1.37002	1.29227	1.0633	0.23505		18.1667	1.03026	0.889603	1.02128			0.98038	0.05568
	18.3333	0.955603	1.01772	1.54653	18.0565	1.76171	1.32039	0.22866		18.3333	0.659239		1.00451		0.609018	0.75759	0.15225		18.3333	1.21037	0.760986	1.05348			1.00828	0.16128
	18.5	0.773784	6.28931	1.06202	2.90545	11.2016	1.58042	0.81779		18.5	0.687094		1.33183		0.919948	0.97962	0.23086		18.5	1.30403	1.50054	0.940296			1.24829	0.201
	18.6667	1.05074	0.703259	7.45118	18.0565	11.2016	0.877	0.24571		18.6667	0.603528		1.53499		1.16776	1.10209	0.33177		18.6667	0.951009	1.11468	0.943321			1.003	0.06844
	18.8333	1.20719	6.28931	1.19745	1.90414	1.30346	1.40306	0.19483		18.8333	0.659239		1.26411		1.12154	1.01496	0.22359		18.8333	1.0879	1.25402	0.908354			1.08342	0.12224
	19	1.05074		1.24347	18.0565	1.71079	1.335	0.19596		19	0.529248		0.507901		0.992365	0.6765	0.19357		19	1.35447	1.35048	0.827754			1.17757	0.21422
	19.1667	1.03805		1.23313	18.0565	1.06925	1.11348	0.0605		19.1667	0.547818		1.25282		1.02565	0.9421	0.25445		19.1667	1.51297	1.55413	0.944223			0.93711	0.24103
	19.3333	1.03171		1.45983	18.0565	11.2016	1.24577	0.30272		19.3333	0.557103		1.13995		0.941148	0.8794	0.20951		19.3333	1.31844	1.37192	0.736069			1.14214	0.24939
	19.5	1.27061		1.1133	2.00263	11.2016	1.46218	0.33559		19.5	0.90065		1.02709		1.00313	0.97696	0.04749		19.5	1.15274		0.903327			1.02803	0.17636
	19.6667	1.25793		1.86488	2.80696	1.53768	1.86686	0.38915		19.6667	0.789229		1.0158		0.694375	0.83314	0.11678		19.6667	1.44813
	19.8333	1.18816		1.30086	18.0565	11.2016	1.24451	0.07969		19.8333	0.649954		0.756208		0.708105	0.70476	0.03762		19.8333	0.742075
	20	1.20085		1.66715	18.0565	1.31365	1.39388	0.14046		20	0.668524		1.30926		0.988809	0.98886	0.22653
	20.1667	1.26427		1.7445	0.886408	11.2016	1.29839	0.3041		20.1667	0.668524		1.21896		1.09732	0.99493	0.20446
	20.3333	1.13531		1.56452	18.0565	1.87373	1.52452	0.2141		20.3333	0.696379		1.09481		0.830442	0.87388	0.14336
	20.5	1.16702		1.32696	1.57584	11.2016	1.35661	0.14567		20.5	0.770659		0.632054		1.31316	0.90529	0.25453
	20.6667	1.09091		7.4149	18.0565	11.2016	1.09091	0		20.6667	0.631383		1.39955		0.947902	0.99294	0.27298
	20.8333	0.961945		1.38748	1.26395	2.01629	1.40742	0.25607		20.8333	0.538533		0.891648		1.03474	0.82164	0.1806
	21	0.832981		1.26469	18.0565	11.2016	1.04883	0.30526		21	0.770659		0.688488		0.944371	0.80117	0.09238
	21.1667	1.38689		1.32432	0	11.2016	1.35561	0.04424		21.1667	0.427112		1.16253		1.03296	0.8742	0.27759
	21.3333	1.09725		1.20384	18.0565	1.31365	1.20491	0.06247
	21.5	1.13531		0.974777	18.0565	11.2016	1.05504	0.11351
	21.6667	1.23256		7.41946	1.16546	2.01629	1.47144	0.3345
	21.8333	0.936575		1.05093	18.0565	11.2016	0.99375	0.08086
	22	1.39958		7.59281	18.0565	1.84318	1.62138	0.31367
	22.1667	1.38055		1.43032	18.0565	1.31365	1.37484	0.0414
	22.3333	1.14799		1.19628	18.0565	11.2016	1.17214	0.03415
	22.5	0.961945		1.45817	1.87131	2.01629	1.57693	0.27325
	22.6667	0		7.46782	18.0565	11.2016
	22.8333	1.20085		7.48115	18.0565	1.84318	1.52201	0.4542
Fig.7b,d,f Spike probability plot
	fig.7b probability of firing in KO injected with 1mg/kg FMRP(1-297)-TAT									fig.7d probability of firing in KO injected with 0.2mg/kg FMRP(1-297)-TAT									fig.7f probability of firing in KO injected with TAT epitope
	Time(min)	c1	c2	c3	c4	c5	Mean	SEM		Time(min)	c1	c2	c3	c4	c5	Mean	SEM		Time(min)	c1	c2	c3	c4	c5	Mean	SEM
	1	0	0	0	0	0	0	0		1	0	0	0	0	0	0	0		1	0	0	0	0	0	0	0
	2	0	0.16667	0	0	0	0.03333	0.03333		2	0	0	0	0	0	0	0		2	0	0	0	0	0	0	0
	3	0	0.16667	0	0	0	0.03333	0.03333		3	0	0	0	0	0	0	0		3	0	0	0	0	0	0	0
	4	0	0.16667	0	0	0	0.03333	0.03333		4	0	0	0	0	0	0	0		4	0	0	0	0	0	0	0
	5	0	0	0	0	0	0	0		5	0	0	0	0	0	0	0		5	0	0	0	0	0	0	0
	11	0	0.5	0.16667	0	0.16667	0.16667	0.09129		11	0	0	0	0	0	0	0		11	0	0	0	0	0	0	0
	12	0	1	0	0.5	0.16667	0.33333	0.19003		12	0	0	0	0	0	0	0		12	0	0	0	0	0	0	0
	13	0	0.83333	0	0.16667	0	0.2	0.16159		13	0	0	0	0	0	0	0		13	0	0	0	0	0	0	0
	14	0	0.66667	0	0.5	0.66667	0.36667	0.15275		14	0	0	0	0	0	0	0		14	0	0	0	0	0	0	0
	15	0	0.5	0	0.83333	0.83333	0.43333	0.18708		15	0	0	0	0	0	0	0		15	0	0	0	0	0	0	0
	16	0	1	0	0.83333	0.83333	0.53333	0.21985		16	0	0	0	0	0	0	0		16	0	0	0	0	0	0	0
	17	0	1	0	0.16667	0.16667	0.26667	0.18708		17	0	0	0	0	0	0	0		17	0	0	0	0	0	0	0
	18	0	1	0	0.5	0.5	0.4	0.18708		18	0	0	0	0	0	0	0		18	0	0	0	0	0	0	0
	19	0	0.66667	0.16667	0.5	0.5	0.36667	0.12247		19	0	0	0	0	0	0	0		19	0	0	0	0	0	0	0
	20	0		0	0.5	0.5	0.25	0.14434		20	0	0	0	0	0	0	0		20	0	0	0	0	0	0	0
	21	0		0.16667	0.5	0.5	0.29167	0.125		21	0	0	0	0	0	0	0
	22	0		0.16667	0.66667	0.66667	0.375	0.1718		22	0	0	0	0	0	0	0
	23	0		0.5	0.83333	0.33333	0.41667	0.17347		23	0	0	0	0	0	0	0

## Sheet: fig.8
Fig.8a	1 hour after injection - Total distance (cm)									Fig.8d	1 hour after injection - Arena Velocity (cm/s)
animal number	WT-vehicle	KO-vehicle	WT-fmrptat 1mg/kg	KO-fmrptat 1mg/kg		KO-fmrptat 0.2mg/kg	KO-fmrptat 2mg/kg	KO-tat epitope		animal number	WT-vehicle	KO-vehicle	WT-fmrptat 1mg/kg	KO-fmrptat 1mg/kg		KO-fmrptat 0.2mg/kg	KO-fmrptat 2mg/kg	KO-tat epitope
1	13312.5	16260.3	8386.73	11307.6		15053.1	9697.41	14712.9		1	9.6	10.5	6	8.8		11.7199	9.09394	9.27886
2	10475.7	14791.4	8052.12	14616.4		18701	12034.9	16285		2	7.8	10	5.7	10.4		13.3126	10.3017	10.3994
3	9851.33	21529.7	8869.32	11273.8		12903.5	9156.47	17294.1		3	7.7	14.1	7.1	8.9		11.637	10.3234	10.4983
4	9221.85	14253.5	8848.04	14157.6		11165.8	18965.6	13710.9		4	7.4	9.8	7.2	9.6		9.93188	13.5426	8.97569
5	12032.4	16341.6	13556.5	13787.8		12929.2	16262.3	13955		5	9	10.4	9.1	9.5		10.4116	16.2792	9.25544
6	10481	16320.6	13103.7	10107.3		20482.9	19647.5			6	8.1	10.2	9.3	7.4		14.4927	15.6057
7	11080.6	22506	10867.6	16912.2		10376	16656.5			7	8.7	14	8.4	11.1		8.86444	12.6324
8	11730.3	13574	10920.9	16841.2		5820.78	15425.8			8	8.9	9.7	8	12.1		7.38078	11.8858
9	12936.8	11478.5	10395.1	10296.5		11098.3	16743.9			9	9.5	9.6	8.3	7.4		8.13374	12.8078
10	10805.3	12854.3	11797	10474.8						10	8.9	10.7	8.7	8.1
11	11590.4	20137.9	10811	11135.7						11	9.1	14	8	7.8
12	8460.22	17878.1	10234.6	11926.7						12	7.6	12.8	8	8.2
13	12040.9	16860.4	10465	7933.14						13	8	13.2	8.2	7.9
14	10500.6	19029		18143						14	8.1	13.8		11.4
15	9906.68	14944.8		6268.91						15	7.3	11.7		8.2
16	14319.8			11953.8						16	9.1			8.6
17	13198.6			7394.77						17	9.2			7.3
18	15806.2									18	11.3
19	10783.4									19	8.5
20	13577.1									20	9.9
	Two-way ANOVA (Fig.8a Left panel)					One-way ANOVA (Fig.8a Right panel)				Two-way ANOVA (Fig.8d Left panel)					One-way ANOVA (Fig.8d Right panel)
		F (DFn, DFd)	P value			DF	F Value	Prob>F			F (DFn, DFd)	P value			DF	F Value	Prob>F
	Interaction	F (1, 61) = 6.792	P = 0.0115		Model	3	4.62559	0.00656		Interaction	F (1, 61) = 7.013	P = 0.0103		Model	4	6.94267	0.000158736
	Genotype	F (1, 61) = 24.54	P < 0.0001							genotype	F (1, 61) = 35.63	P < 0.0001
	Treatment	F (1, 61) = 18.56	P < 0.0001							treatment	F (1, 61) = 26.01	P < 0.0001
	Tukey's multiple comparisons		Adjusted P Value							Tukey's multiple comparisons		Adjusted P Value
	WT:Veh vs. WT:1mg/kg		0.6294							WT:veh vs. WT:1mg/kg		0.3179
	WT:Veh vs. Ko:Veh		< 0.0001							WT:veh vs. KO:veh		< 0.0001
	WT:Veh vs. Ko:1mg/kg		0.9605							WT:veh vs. KO:1mg/kg		0.911
	WT:1mg/kg vs. Ko:Veh		< 0.0001							WT:1mg/kg vs. KO:veh		< 0.0001
	WT:1mg/kg vs. Ko:1mg/kg		0.3859							WT:1mg/kg vs.KO:1mg/kg		0.1179
	Ko:Veh vs. Ko:1mg/kg		< 0.0001							KO:veh vs. KO:1mg/kg		< 0.0001
Fig.8b	24 hour after injection - Total distance (cm)									Fig.8e	24 hour after injection - Arena Velocity (cm/s)
animal number	WT-vehicle	KO-vehicle	WT-fmrptat 1mg/kg	KO-fmrptat 1mg/kg		KO-fmrptat 0.2mg/kg	KO-fmrptat 2mg/kg			animal number	WT-vehicle	KO-vehicle	WT-fmrptat 1mg/kg	KO-fmrptat 1mg/kg		KO-fmrptat 0.2mg/kg	KO-fmrptat 2mg/kg
1	8282.52	16695.5	10841.2	14468.4		18726.1	16130.6			1	7.30845	11.1366	8.39127	9.76381		12.9535	10.4853
2	8265.49	15526.4	11814.5	21817.9		16949.3	14702.1			2	6.81341	10.6828	8.66545	13.9291		11.8153	9.63541
3	12142.9	12116.2	10941.5	15074.9		12647.3	14543.8			3	9.30576	9.18786	8.87994	10.3044		10.2663	11.0277
4	10469.4	11337.3	12256.1	12082.7		13232.4	12304.2			4	8.45454	8.65922	9.50294	9.36964		9.23278	8.7998
5	10943.5	15097	11392.2	11168.9		12716.4	11034.4			5	8.42843	10.5156	9.02965	9.01121		9.98211	8.456
6	14629.5	16119	13323.3	17710.2		13207.7	14268.2			6	9.94393	10.898	8.68759	11.7401		10.6945	9.8082
7	11120	15445.1	10368.6	12035.9		8448.02	12106			7	8.27969	10.9035	8.07722	8.92185		8.03655	9.26922
8	9635.11	19784.6	7952.88	13935.8		12001.2	14346.8			8	7.75025	12.7472	7.0627	10.9638		10.3022	9.67939
9	11562.1	18806.5	9708.31	15875		13533.8	12799.3			9	8.42742	12.6167	8.08595	10.8324		10.0617	9.46497
10		17088	10173.6	14424.3		12709	15536			10		10.9947	7.82682	10.0875		10.0365	10.7868
11		13833.5	9329.43	12469.6						11		9.54139	7.39328	9.39968
12		13851.5	11025.6	11316.3						12		10.0075	8.93831	8.06052
13		12867.9	10987.2	15459.3						13		9.56607	7.72942	11.0386
14		16174.5	9946.03	15491.6						14		11.4088	7.40715	11.0768
15		14250.8	13851.3	9384.8						15		10.2503	9.44761	7.93278
16		13169.2		13882.9						16		11.822		9.6624
17		14013.2		14510						17		10.0025		10.3283
	Two-way ANOVA (Fig.8b Left panel)					One-way ANOVA (Fig.8b Right panel)				Two-way ANOVA (Fig.8e Left panel)					One-way ANOVA (Fig.8e Right panel)
		F (DFn, DFd)	P value			DF	F Value	Prob>F			F (DFn, DFd)	P value			DF	F Value	Prob>F
	Interaction	F (1, 54) = 0.7054	P = 0.4047		Model	3	1.12866	0.34645		Interaction	F (1, 54) = 0.7780	P = 0.3817		Model	3	1.20926	0.31603
	genotype	F (1, 54) = 37.78	P < 0.0001							genotype	F (1, 54) = 45.56	P < 0.0001
	treatment	F (1, 54) = 0.3661	P = 0.5477							treatment	F (1, 54) = 0.5633	P = 0.4562
	Tukey's multiple comparisons		Adjusted P Value							Tukey's multiple comparisons		Adjusted P Value
	WT:veh vs. WT:1mg/kg		0.9987							WT:veh vs. WT:1mg/kg		0.9998
	WT:veh vs. KO:veh		0.0001							WT:veh vs. KO veh		< 0.0001
	WT:veh vs.KO:1mg/kg		0.0032							WT:veh vs. KO:1mg/kg		0.0013
	WT:1mg/kg vs. KO:veh		< 0.0001							WT:1mg/kg vs. KO veh		< 0.0001
	WT:1mg/kg vs. KO:1mg/kg		0.0009							WT:1mg/kg vs. KO:1mg/kg		0.0002
	KO:veh vs. KO:1mg/kg		0.6637							KO veh vs. KO:1mg/kg		0.571
Fig.8c	48 hour after injection - Total distance (cm)									Fig.8f	48 hour after injection - Arena Velocity (cm/s)
animal number	WT-vehicle	KO-vehicle	WT-fmrptat 1mg/kg	KO-fmrptat 1mg/kg		KO-fmrptat 0.2mg/kg	KO-fmrptat 2mg/kg			animal number	WT-vehicle	KO-vehicle	WT-fmrptat 1mg/kg	KO-fmrptat 1mg/kg		KO-fmrptat 0.2mg/kg	KO-fmrptat 2mg/kg
1	11182.2	11668.9	11231.3	15780.1		14874.4	17002.5			1	8.42921	8.9392	7.86177	10.9526		10.0999	12.0544
2	10728.2	15383.7	11391	10899.9		10951.2	14682.2			2	8.10582	10.2558	8.17946	8.21268		8.62655	10.1464
3	11971.8	15780.1	11475.8	10702.3		15864.9	20597.1			3	8.11424	10.5395	8.41039	8.36356		10.2012	12.8549
4	11861.2	14462.8	11495.5	14778		11695	14066.6			4	9.26771	9.41561	9.02032	10.667		9.76501	9.82441
5	9273.43	15013.5	12827.8	23602.5		15040.3	13233			5	7.78835	10.4371	9.07433	14.5375		10.2123	10.3814
6	13785.9	17831.2	9931.26	13631.9		14920.3	18940.4			6	9.7062	11.917	8.43663	10.1199		10.5212	11.9625
7	12237.8	17030.8	9687.23	17645.7		16484.6	17626.6			7	9.11204	11.1827	7.94191	11.7119		11.0564	12.2915
8		17301.5	10027	13230.7		12285.4				8		11.2292	7.95413	9.52645		9.43871
9		13877.2	10340.6	12776.3		14523.7				9		10.1513	8.1863	9.09603		10.504
10		15460.1	11950.1	13953.5		13291.3				10		10.6589	8.94012	11.0165		10.2259
11			9469.07	20266.4		14435.1				11			8.68786	12.9574		10.3117
12			10755.8	16576.8		15484.4				12			8.67263	11.186		10.4294
13			12499.7	20174.6		11683.4				13			9.24043	12.5268		8.44148
14			11168.2			15226				14			9.03609			10.2998
15			10973.4			15683.8				15			9.07761			10.5388
16			13709.9							16			10.1426
	Two-way ANOVA (Fig.8c Left panel)				One-way ANOVA (Fig.8c Right panel)						Two-way ANOVA (Fig.8f Left panel)				One-way ANOVA (Fig.8f Right panel)
		F (DFn, DFd)	P value			DF	F Value	Prob>F				F (DFn, DFd)	P value			DF	F Value	Prob>F
	Interaction	F (1, 42) = 0.2279	P = 0.6356		Model	3	1.53339	0.22027			Interaction	F (1, 39) = 0.007383	P = 0.9320		Model	3	2.24865	0.09835
	genotype	F (1, 42) = 31.55	P < 0.0001								genotype	F (1, 39) = 31.81	P < 0.0001
	treatment	F (1, 42) = 0.003002	P = 0.9566								treatment	F (1, 39) = 0.0002737	P = 0.9869
	Tukey's multiple comparisons		Adjusted P Value								Tukey's multiple comparisons		Adjusted P Value
	WT:veh vs. WT:1mg/kg		0.9834								WT:veh vs. WT:1mg/kg		0.9999
	WT:veh vs. KO:veh		0.0126								WT:veh vs. KO:veh		0.0036
	WT:veh vs.KO:1mg/kg		0.0037								WT:veh vs.KO:1mg/kg		0.0041
	WT:1mg/kg vs. KO:veh		0.0005								WT:1mg/kg vs. KO:veh		0.0004
	WT:1mg/kg vs. KO:1mg/kg		< 0.0001								WT:1mg/kg vs. KO:1mg/kg		0.0005
	KO:veh vs. KO:1mg/kg		0.9895								KO:veh vs. KO:1mg/kg		> 0.9999

## Sheet: fig.9
fig.9
		Cerebellum		gapdh	APP	aCaMKII	aCaMKII/GAPDH		APP/GAPDH
			Label	Adj. Vol.	Adj. Vol.	Adj. Vol.		normalize		normalize
			ko-v-1	7270651	1.26269e+07	3600064	0.49515	3.29137	1.73669	2.07685
			ko-v-2	7.50601e+06	4.86718e+06	2.23384e+06	0.297606	1.97825	0.648438	0.775445
			wt-v-1	8.01409e+06	6.70149e+06	1.20563e+06	0.150439	1	0.836214	1
			wt-v-2	6.47239e+06	5.75204e+06	803344	0.124119	0.825042	0.888704	1.06277
			ko-fmrp-1	5.93009e+06	5.44603e+06	1511844	0.254945	1.69467	0.918372	1.09825
			ko-fmrp-2	5.65877e+06	5.66022e+06	1770328	0.312847	2.07956	1.00026	1.19617
			wt-fmrp-1	6.10522e+06	6.02135e+06	1.58181e+06	0.259091	1.72223	0.986262	1.17944
			wt-fmrp-1	6281872	5.55442e+06	1.64896e+06	0.262496	1.74486	0.884198	1.05738
		Brain		gapdh	APP	acamk	aCaMKII/GAPDH		APP/GAPDH
				Adj. Vol.	Adj. Vol.	Adj. Vol.		normalize		normalize
			ko-v-1	21807500	6476541	9679760	0.443873	1.30348	0.296987	1.22107
			ko-v-2	2.0142e+07	5665464	9991732	0.496066	1.45675	0.281277	1.15648
			wt-v-1	2.26308e+07	5.50423e+06	7706472	0.34053	1	0.243218	1
			wt-v-2	2.45883e+07	5275568	7533596	0.306389	0.899743	0.214556	0.882154
			ko-fmrp-1	2.44545e+07	6585254	7412736	0.303123	0.890153	0.269286	1.10718
			ko-fmrp-2	2.40072e+07	6.44261e+06	6812672	0.283776	0.833338	0.268362	1.10338
			wt-fmrp-1	23479693	6.07072e+06	7887448	0.335926	0.986482	0.258552	1.06305
			wt-fmrp-1	2.47584e+07	7.03275e+06	8.48866e+06	0.34286	1.00684	0.284055	1.1679
																								Brain
																								Lanes	sample
																								1	wt-v-3
																								2	wt-v-4
																								3	ko-v-3
																								4	ko-v-4
																								5	wt-fmrp-2
																								6	wt-fmrp-3
																								7	ko-fmrp-3
																								8	ko-fmrp-4
		Cerebellum		gapdh	acamk	aCaMKII/GAPDH												Brain		gapdh	acamk	aCaMKII/GAPDH
				Adj. Vol	Adj. Vol		normalize													Adj. Vol	Adj. Vol		normalize
			wt-v-3	5.09865e+06	2.2697e+06	0.445157	0.572099												wt-v-3	45100	36300	0.804878	0.922207
			wt-v-4	3529341	2.74622e+06	0.778111	1												wt-v-4	39300	34300	0.872774	1
			ko-v-3	3.5003e+06	4.58971e+06	1.31123	1.68515												ko-v-3	22200	21600	0.972973	1.11481
			ko-v-4	4.00764e+06	7.54908e+06	1.88367	2.42083												ko-v-4	44800	40500	0.904018	1.12317
			wt-fmrp-2	3726014	2.28674e+06	0.613722	0.788733												wt-fmrp-2	29300	22900	0.78157	0.971041
			wt-fmrp-3	3933002	4566828	1.16116	1.49228												wt-fmrp-3	44300	27400	0.61851	0.768452
			ko-fmrp-3	3973178	4.3034e+06	1.08311	1.39198												ko-fmrp-3	40300	37600	0.933002	1.15918
			ko-fmrp-4	4716710	4.66294e+06	0.9886	1.27051												ko-fmrp-4	50800	47400	0.933071	1.15927
					gapdh	app	app/gapdh											gapdh	app	app/gapdh
			Cerebellum		Adj. Vol.	Adj. Vol.		normalize								Brain		Adj. Vol.	Adj. Vol.		normalize
				ko-v-3	4.0227e+06	5.33676e+06	1.32666	1.3488									wt-v-3	9.17268e+06	6.79179e+06	0.740437	1
				ko-v-4	5.29581e+06	5.19152e+06	0.945063	0.996664									wt-v-4	8.22703e+06	6985612	0.849105	1.14676
				wt-v-3	6.08516e+06	5.62643e+06	0.924615	0.940043									ko-v-3	5.60658e+06	6296916	1.12313	1.51685
				wt-v-4	5.60595e+06	5.51395e+06	0.983588	1									ko-v-4	7.41607e+06	8.02261e+06	1.08179	1.46101
				ko-fmrp-3	6.69206e+06	7.41153e+06	1.10751	1.12599									wt-fmrp-2	10328400	7.2659e+06	0.703487	0.950098
				ko-fmrp-4	8513264	7.13314e+06	0.837885	0.851867									wt-fmrp-3	1.12533e+07	6801152	0.60437	0.816234
				wt-fmrp-2	7.97672e+06	5.86297e+06	0.73501	0.747275									ko-fmrp-3	8.90448e+06	7.77445e+06	0.873094	1.17916
				wt-fmrp-3	6.9876e+06	5.72701e+06	0.819596	0.833272									ko-fmrp-4	9.72893e+06	7.25824e+06	0.746047	1.00758
						gapdh	app	aCaMKII	app/gapdh		aCaMKII/GAPDH
				Cerebellum		Adj. Vol	Adj. Vol	Volume		normalize		normalize
					ko-v-5	1.1483e+06	2.85016e+06	575524	2.48208	1.53132	0.501198	1.94016
					ko-v-2	920875	2.56384e+06	534552	2.78414	1.71768	0.580483	2.24707
					wt-v-5	1.15763e+06	1.87636e+06	299048	1.62087	1	0.258329	1
					wt-v-6	1.41408e+06	1.38599e+06	235432	0.980136	0.604698	0.166491	0.644495
					ko-fmrp-5	982036	1.58959e+06	452588	1.61867	0.998642	0.460867	1.78403
					ko-fmrp-6	932737	1.71662e+06	352032	1.84041	1.13545	0.377418	1.461
					wt-fmrp-4	957770	1.43062e+06	187948	1.4937	0.921543	0.196235	0.759633
					wt-fmrp-5	788060	1.98127e+06	310052	2.51411	1.55109	0.393437	1.52301
						gapdh	app	app/gapdh
				Brain		Adj. Vol	Adj. Vol
					ko-v-5	1.3078e+06	1.46315e+06	1.2205
					ko-v-2	823971	1.59347e+06	2.1097
					wt-v-5	1.7977e+06	1.64788e+06	1
					wt-v-6	2.03112e+06	1.63657e+06	0.879005
					ko-fmrp-5	1154684	1196854	1.13076
					ko-fmrp-6	1697776	1.57962e+06	1.015
					wt-fmrp-4	1777404	1.73171e+06	1.06287
					wt-fmrp-5	3660729	1.67387e+06	0.498821
						gapdh	acamk2	acamk2/gapdh
				Brain		Adj. Vol	Adj. Vol
					ko-v-5	2560184	1.69543e+06	1.39206
					ko-v-2	3316352	1.5504e+06	0.982726
					ko-fmrp-5	2.94966e+06	1.21702e+06	0.867307
					ko-fmrp-6	3.12937e+06	1.68929e+06	1.13474
					wt-v-5	3.48437e+06	1.65759e+06	1
					wt-v-6	4590498	1.53902e+06	0.704746
					wt-fmrp-4	2929052	1.72211e+06	1.2359
					wt-fmrp-5	3.46393e+06	2.07542e+06	1.25946
							vinculin	PSD95		psd95/vinculin
					Cerebellum 1		Adj. Vol	Adj. Vol		normalized
						ko-fmrp-1	5.43379e+06	3.86174e+06		1
						ko-fmrp-2	3.64757e+06	3.51345e+06		1.35534
						ko-fmrp-3	3066316	3.68054e+06		1.68894
						ko-fmrp-4	3.85453e+06	3.89034e+06		1.42016
						wt-fmrp-1	3.81473e+06	3.33189e+06		1.22898
						wt-fmrp-2	4.62599e+06	4.81021e+06		1.46312
						wt-fmrp-3	4.68603e+06	4.67913e+06		1.40501
						wt-fmrp-4	4.40023e+06	3943256		1.26095
							vinculin	PSD95		psd95/vinculin
					Cerebellum 2		Adj. Vol	Adj. Vol		normalized
						ko-v-1	4.38896e+06	5.22415e+06		1
						ko-v-2	3.7199e+06	4.28385e+06		1.0336
						ko-v-3	4.79219e+06	4.10681e+06		1.38894
						ko-v-4	4.7826e+06	3.8381e+06		1.48321
						wt-v-1	5.59447e+06	3.75083e+06		1.77536
						wt-v-2	6.93688e+06	4.29102e+06		1.92423
						wt-v-3	5968332	4916016		1.44509
						wt-v-4	6.12164e+06	4.81436e+06		1.51351
								vinculin	PSD95		psd95/vinculin					vinculin	PSD95		psd95/vinculin
						Brain 1		Adj. Vol	Adj. Vol		normalized			Brain 2		Adj. Vol	Adj. Vol		normalized
							wt-v-1	949551	1.35622e+07		1				wt-v-3	643115	1.23352e+07		1
							wt-v-2	781804	1.26815e+07		1.13569				wt-v-4	542143	1.02825e+07		0.988841
							ko-v-1	783279	1.10099e+07		0.984139				ko-v-3	501108	6.4844e+06		0.674653
							ko-v-2	721584	10334227		1.00272				ko-v-4	446788	7756781		0.905153
							wt-fmrp-1	853122	1.19921e+07		0.984178				wt-fmrp-3	591083	7.5169e+06		0.663029
							wt-fmrp-2	729892	1.21631e+07		1.16674				wt-fmrp-4	536474	8.46381e+06		0.822545
							ko-fmrp-1	828049	1.04163e+07		0.880733				ko-fmrp-3	546272	9.08126e+06		0.866721
							ko-fmrp-2	1.12902e+06	9.62835e+06		0.597088				ko-fmrp-4	828858	1.06059e+07		0.667125
		cerebellum-acamk/gapdh
		ANOVA table	SS	DF	MS	F (DFn, DFd)	P value
		Interaction	1.712	1	1.712	F (1, 18) = 10.50	P = 0.0045
		treatment	0.1134	1	0.1134	F (1, 18) = 0.6955	P = 0.4152
		genotype	4.575	1	4.575	F (1, 18) = 28.07	P < 0.0001
		Residual	2.934	18	0.163
		Tukey's multiple comparisons test	Mean Diff.	95% CI of diff.	Significant?	Summary	Adjusted P Value
		vehicle:wt vs. vehicle:ko	-1.476	-2.167 to -0.7851	Yes	****	< 0.0001
		vehicle:wt vs. ha297:wt	-0.416	-1.107 to 0.2749	No	ns	0.3516
		vehicle:wt vs. ha297:ko	-0.7717	-1.430 to -0.1129	Yes	*	0.0185
		vehicle:ko vs. ha297:wt	1.06	0.3383 to 1.782	Yes	**	0.0031
		vehicle:ko vs. ha297:ko	0.7043	0.01339 to 1.395	Yes	*	0.0448
		ha297:wt vs. ha297:ko	-0.3557	-1.047 to 0.3353	No	ns	0.4835
		cerebellum-app/gapdh
		ANOVA table	SS	DF	MS	F (DFn, DFd)	P value
		Interaction	0.438	1	0.438	F (1, 18) = 6.176	P = 0.0230
		treatment	0.1828	1	0.1828	F (1, 18) = 2.578	P = 0.1258
		genotype	0.5515	1	0.5515	F (1, 18) = 7.777	P = 0.0121
		Residual	1.276	18	0.07091
		Tukey's multiple comparisons test	Mean Diff.	95% CI of diff.	Significant?	Summary	Adjusted P Value
		vector:wt vs. vector:ko	-0.6013	-1.057 to -0.1456	Yes	**	0.0076
		vector:wt vs. ha:wt	-0.1003	-0.5560 to 0.3554	No	ns	0.9237
		vector:wt vs. ha:ko	-0.1349	-0.5694 to 0.2996	No	ns	0.8164
		vector:ko vs. ha:wt	0.501	0.02503 to 0.9770	Yes	*	0.0371
		vector:ko vs. ha:ko	0.4664	0.01069 to 0.9221	Yes	*	0.0438
		ha:wt vs. ha:ko	-0.03461	-0.4903 to 0.4211	No	ns	0.9964
		cerebellum-psd/vinculin
		ANOVA table	SS	DF	MS	F (DFn, DFd)	P value
		Interaction	0.09511	1	0.09511	F (1, 12) = 3.988	P = 0.0690
		Row Factor	0.0002425	1	0.0002425	F (1, 12) = 0.01017	P = 0.9213
		Column Factor	0.07319	1	0.07319	F (1, 12) = 3.069	P = 0.1053
		Residual	0.2862	12	0.02385
		Tukey's multiple comparisons test	Mean Diff.	95% CI of diff.	Significant?	Summary	Adjusted P Value
		vector:wt vs. vector:ko	0.2895	-0.03473 to 0.6137	No	ns	0.086
		vector:wt vs. ha:wt	0.1464	-0.1778 to 0.4706	No	ns	0.5565
		vector:wt vs. ha:ko	0.1275	-0.1967 to 0.4517	No	ns	0.6573
		vector:ko vs. ha:wt	-0.1431	-0.4672 to 0.1811	No	ns	0.5742
		vector:ko vs. ha:ko	-0.162	-0.4862 to 0.1622	No	ns	0.4762
		ha:wt vs. ha:ko	-0.01893	-0.3431 to 0.3053	No	ns	0.998
		brain-acamk/gapdh
		ANOVA table	SS	DF	MS	F (DFn, DFd)	P value
		Interaction	0.1664	1	0.1664	F (1, 18) = 7.161	P = 0.0154
		Row Factor	0.01188	1	0.01188	F (1, 18) = 0.5112	P = 0.4838
		Column Factor	0.09697	1	0.09697	F (1, 18) = 4.173	P = 0.0560
		Residual	0.4183	18	0.02324
		Tukey's multiple comparisons test	Mean Diff.	95% CI of diff.	Significant?	Summary	Adjusted P Value
		vector:wt vs. vector:ko	-0.308	-0.5689 to -0.04711	Yes	*	0.0176
		vector:wt vs. ha:wt	-0.128	-0.3889 to 0.1329	No	ns	0.5231
		vector:wt vs. ha:ko	-0.08667	-0.3354 to 0.1621	No	ns	0.7598
		vector:ko vs. ha:wt	0.18	-0.09249 to 0.4525	No	ns	0.2764
		vector:ko vs. ha:ko	0.2213	-0.03956 to 0.4822	No	ns	0.1134
		ha:wt vs. ha:ko	0.04133	-0.2196 to 0.3022	No	ns	0.9692
		brain-app/gapdh
		ANOVA table	SS	DF	MS	F (DFn, DFd)	P value
		Interaction	0.06071	1	0.06071	F (1, 18) = 2.272	P = 0.1491
		Row Factor	0.2193	1	0.2193	F (1, 18) = 8.204	P = 0.0103
		Column Factor	0.5091	1	0.5091	F (1, 18) = 19.05	P = 0.0004
		Residual	0.4811	18	0.02673
		Tukey's multiple comparisons test	Mean Diff.	95% CI of diff.	Significant?	Summary	Adjusted P Value
		vector:wt vs. vector:ko	-0.411	-0.6908 to -0.1312	Yes	**	0.0031
		vector:wt vs. ha:wt	0.095	-0.1848 to 0.3748	No	ns	0.7735
		vector:wt vs. ha:ko	-0.105	-0.3718 to 0.1618	No	ns	0.6867
		vector:ko vs. ha:wt	0.506	0.2138 to 0.7982	Yes	***	0.0006
		vector:ko vs. ha:ko	0.306	0.02622 to 0.5858	Yes	*	0.0293
		ha:wt vs. ha:ko	-0.2	-0.4798 to 0.07978	No	ns	0.2174
		brain-psd/gapdh
		ANOVA table	SS	DF	MS	F (DFn, DFd)	P value
		Interaction	0.0001	1	0.0001	F (1, 12) = 0.004172	P = 0.9496
		Row Factor	0.0676	1	0.0676	F (1, 12) = 2.820	P = 0.1189
		Column Factor	0.08702	1	0.08702	F (1, 12) = 3.630	P = 0.0810
		Residual	0.2877	12	0.02397
		Tukey's multiple comparisons test	Mean Diff.	95% CI of diff.	Significant?	Summary
		vector:wt vs. vector:ko	0.1425	-0.1825 to 0.4675	No	ns
		vector:wt vs. ha:wt	0.125	-0.2000 to 0.4500	No	ns
		vector:wt vs. ha:ko	0.2775	-0.04753 to 0.6025	No	ns
		vector:ko vs. ha:wt	-0.0175	-0.3425 to 0.3075	No	ns
		vector:ko vs. ha:ko	0.135	-0.1900 to 0.4600	No	ns
		ha:wt vs. ha:ko	0.1525	-0.1725 to 0.4775	No	ns

## Sheet: Sup table1
	resting membrane potential (mV)
	WT	KO	KO+FMRP(1-297)-tat
c1	-65	-70	-70
c2	-55	-60	-55
c3	-57	-55	-60
c4	-57	-65	-64
c5	-55	-60	-75
c6	-68	-65	-55
c7		-70	-64
c8		-64
	input resistance (GΩ)
	WT	KO	KO+FMRP(1-297)-tat
c1	1.2	1.4	0.8
c2	1.5	0.8	0.8
c3	1.3	0.8	0.6
c4	0.53	1.3	0.6
c5	1.26	0.8	0.8
c6		0.7
	firing theroshold (nA)
	WT	KO	KO+FMRP(1-297)-tat
c1	12	12	14
c2	10	12	12
c3	18	14	16
c4	6	18	18
c5	10	10	14

## Sheet: Sup fig.1
Sup. Fig. 1a	vh plot for A-type current in WT granule cells in presence of 20uM anisomycin
	Control		c1	c2	c3	c4	c5	c6	Mean	SEM		vh for each cell before TBS
		-110	0.95864	0.98057	1.01408	0.95388	0.93458	0.97122	0.96883	0.01109		c1	-72.1
		-100	1.00973	0.98575	1.00563	1.03983	1.03738	1.01439	1.01545	0.00834		c2	-77.4
		-90	1.00487	0.9987	0.89296	0.9979	1	1.02158	0.986	0.01895		c3	-76.7
		-80	0.76886	0.64249	0.66761	0.80922	0.95327	0.8777	0.78652	0.04893		c4	-73.2
		-70	0.42336	0.15285	0.18028	0.34172	0.47664	0.56835	0.3572	0.06746		c5	-69.8
		-60	0.08516	0	0	0.00629	0.15888	0.10791	0.05971	0.02756		c6	-69
		-50	0.00243	0	0	0	0	0	0.000405515	0.000405515
		-40	0	0	0	0	0	0	0	0
		-30	0	0	0	0	0	0	0	0
		-20	0	0	0	0	0	0	0	0
		-10	0	0	0	0	0	0	0	0
		0	0	0	0	0	0	0	0	0
		10	0	0	0	0	0	0	0	0
	After TBS		c1	c2	c3	c4	c5	c6	Mean	SEM		vh for each cell after TBS
		-110	1.01789	0.98677	1.03095	0.98651	0.99454	1.01835	1.00583	0.00774		c1	-77
		-100	0.98537	0.9206	0.95476	0.99765	0.96721	1.00917	0.97246	0.01314		c2	-85.5
		-90	0.90407	0.67411	0.89048	0.83578	1.01639	0.94037	0.87686	0.04734		c3	-81.1
		-80	0.65691	0.28867	0.43571	0.33021	0.77049	0.83945	0.55357	0.09547		c4	-83
		-70	0.19512	0.0488	0.0619	0.0393	0.34973	0.38532	0.18003	0.06381		c5	-73.3
		-60	0.02276	0	0	0.00293	0.09836	0.06881	0.03214	0.01707		c6	-72.3
		-50	0	0	0	0	0	0	0	0
		-40	0	0	0	0	0	0	0	0		pair-sample t test
		-30	0	0	0	0	0	0	0	0		t	5.21
		-20	0	0	0	0	0	0	0	0		DF	5
		-10	0	0	0	0	0	0	0	0		p	0.003
		0	0	0	0	0	0	0	0	0
		10	0	0	0	0	0	0	0	0
Sup. Fig. 1b	va plot for A-type current in WT granule cells in presence of 20uM anisomycin
	Control		c1	c2	c3	c4	c5	c6	Mean	SEM		va for each cell before TBS
		-90	0	0	0	0	0	0	0	0		c1	-15.9
		-80	0	0	0	0	0	0	0	0		c2	-29.8
		-70	0	0	0	0	0	0	0	0		c3	-20.4
		-60	0	0.0316	0	0	0	0	0.00527	0.00527		c4	-23.4
		-50	0.04149	0.14804	0.06286	0.05529	0	0	0.05128	0.02226		c5	-3.9
		-40	0.13093	0.31731	0.17409	0.2009	0.1493	0.08563	0.17636	0.0324		c6	-6
		-30	0.27881	0.5038	0.3654	0.38368	0.28259	0.1638	0.32968	0.0472
		-20	0.43735	0.64778	0.52016	0.58137	0.41322	0.29427	0.48236	0.05189
		-10	0.58875	0.75131	0.63774	0.71782	0.50233	0.44469	0.60711	0.04888
		0	0.70899	0.84026	0.7487	0.79549	0.6151	0.58164	0.71503	0.04127
		10	0.81799	0.89452	0.83136	0.85396	0.70759	0.70365	0.80151	0.03213
		20	0.86719	0.93334	0.90462	0.89785	0.7885	0.81755	0.86818	0.02263
		30	0.93979	0.96319	0.95141	0.95823	0.85227	0.89126	0.92603	0.01817
		40	0.97984	0.99957	0.97718	1.01237	0.92296	0.9532	0.97419	0.01318
		50	1.001	1.01432	1.00972	1.03306	0.96237	0.97341	0.99898	0.01082
		60	0.99901	1.0216	1.0102	1.02796	0.97822	0.98884	1.00431	0.00783
	After TBS		c1	c2	c3	c4	c5	c6	Mean	SEM		va for each cell after TBS
		-90	0	0	0	0	0	0	0	0		c1	-23.6
		-80	0	0	0	0	0	0	0	0		c2	-37.3
		-70	0	0	0	0	0	0	0	0		c3	-25.2
		-60	0.02152	0.09579	0.02925	0.02053	0	0	0.02785	0.01445		c4	-34.2
		-50	0.0953	0.26387	0.1243	0.10146	0.02164	0.04883	0.10924	0.0345		c5	-11.2
		-40	0.23169	0.44837	0.26334	0.30809	0.0929	0.12432	0.24478	0.05277		c6	-16.3
		-30	0.39418	0.60084	0.41768	0.63833	0.21792	0.26331	0.42204	0.06986
		-20	0.55679	0.76906	0.5908	0.87593	0.37433	0.44953	0.60274	0.0775		pair-sample t test
		-10	0.69606	0.86762	0.68707	0.96943	0.51029	0.59773	0.72137	0.06942		t	8.99
		0	0.81188	0.92762	0.78703	0.99526	0.6572	0.74499	0.82066	0.05019		DF	5
		10	0.8745	0.98502	0.87306	1.0112	0.78186	0.85699	0.89711	0.03499		p	0.0003
		20	0.93959	0.9989	0.91385	1.02512	0.87002	0.91681	0.94405	0.02362
		30	0.98615	0.98412	0.9601	1.00299	0.91103	0.97256	0.96949	0.01307
		40	0.99996	1.01563	0.98882	0.99667	0.95225	0.98479	0.98969	0.00867
		50	0.99142	0.9996	1.01565	0.99301	0.98234	1.01045	0.99874	0.0051
		60	0.99803	0.97499	1.00071	0.95515	1.01793	0.98918	0.98933	0.00894
Sup. Fig. 1c	vh plot for A-type current in KO granule cells after injection of FMRP(1-297)-tat in presence of 20uM anisomycin
	Control		c1	c2	c3	c4	c5	c6	Mean	SEM		vh for each cell before TBS
		-110	1.00676	1.03742	0.99752	0.9869	1.02555	1.05373	1.01798	0.01037		c1	-77
		-100	0.98649	0.94595	0.99256	1.00873	1.01095	1.06269	1.00123	0.01557		c2	-78.9
		-90	0.91047	0.90437	0.91811	0.98253	0.91606	0.89851	0.92168	0.01253		c3	-79.7
		-80	0.6402	0.56341	0.51613	0.82969	0.74088	0.87164	0.69366	0.05881		c4	-71.7
		-70	0.20946	0.13514	0.08933	0.42358	0.17518	0.62388	0.27609	0.08408		c5	-79
		-60	0.0152	0.02079	0.01737	0.08297	0.01825	0.11343	0.04467	0.01739		c6	-68.3
		-50	0	0	0	0	0	0	0	0
		-40	0	0	0	0	0	0	0	0
		-30	0	0	0	0	0	0	0	0
		-20	0	0	0	0	0	0	0	0
		-10	0	0	0	0	0	0	0	0
		0	0	0	0	0	0	0	0	0
		10	0	0	0	0	0	0	0	0
	After TBS		c1	c2	c3	c4	c5	c6	Mean	SEM		vh for each cell after TBS
		-110	1.00329	0.98377	1	1.01156	0.99529	1.04678	1.00678	0.00884		c1	-80
		-100	0.98847	0.97727	0.98276	0.98266	0.95294	0.9883	0.97873	0.00543		c2	-84.2
		-90	0.90939	0.76136	0.84483	0.94509	0.73412	0.89912	0.84898	0.03478		c3	-83.1
		-80	0.49918	0.30032	0.31773	0.69653	0.26588	0.78801	0.47794	0.09066		c4	-75.7
		-70	0.08731	0.04545	0.04433	0.24855	0.03765	0.37573	0.13984	0.05736		c5	-85
		-60	0.00824	0.01786	0	0.02312	0.00706	0.05117	0.01791	0.00745		c6	-73.1
		-50	0	0	0	0	0	0	0	0
		-40	0	0	0	0	0	0	0	0		pair-sample t test
		-30	0	0	0	0	0	0	0	0		t	9.382
		-20	0	0	0	0	0	0	0	0		DF	5
		-10	0	0	0	0	0	0	0	0		p	0.0002
		0	0	0	0	0	0	0	0	0
		10	0	0	0	0	0	0	0	0
Sup. Fig. 1d	va plot for A-type current in KO granule cells after injection of FMRP(1-297)-tat in presence of 20uM anisomycin
	Control		c1	c2	c3	c4	c5	c6	Mean	SEM		va for each cell before TBS
		-90	0	0	0	0	0	0	0	0		c1	-27.2
		-80	0	0	0	0	0	0	0	0		c2	-25.2
		-70	0	0	0	0	0	0	0	0		c3	-29.6
		-60	0.01925	0.02063	0.02129	0	0	0	0.01019	0.00457		c4	-9.9
		-50	0.11321	0.10989	0.15708	0.0248	0.0886	0	0.08226	0.0241		c5	-21.9
		-40	0.28988	0.27232	0.32441	0.09391	0.23542	0.02674	0.20711	0.04865		c6	-3.5
		-30	0.46001	0.42735	0.50069	0.24276	0.39699	0.12638	0.35903	0.05888
		-20	0.60896	0.57658	0.63082	0.38152	0.52762	0.25701	0.49708	0.06018
		-10	0.72955	0.68033	0.72764	0.49101	0.63193	0.39952	0.61	0.05538
		0	0.80401	0.75787	0.79466	0.61255	0.72632	0.56107	0.70941	0.04092
		10	0.87704	0.83578	0.8821	0.70254	0.81362	0.68275	0.79897	0.0353
		20	0.93151	0.88493	0.91883	0.8069	0.88238	0.79599	0.87009	0.0231
		30	0.96307	0.94592	0.96035	0.85939	0.93034	0.87381	0.92215	0.0183
		40	1.00344	0.97771	0.98362	0.91624	0.97572	0.94649	0.9672	0.01264
		50	1.02137	1.0182	1.01136	0.96322	0.99637	0.96685	0.99623	0.01048
		60	1.00361	0.99616	1.02163	1.0011	1.00499	1.00185	1.00489	0.00357
	After TBS		c1	c2	c3	c4	c5	c6	Mean	SEM		va for each cell after TBS
		-90	0	0	0	0	0	0	0	0		c1	-32.7
		-80	0	0	0	0	0	0	0	0		c2	-32.2
		-70	0	0	0	0	0	0	0	0		c3	-31.5
		-60	0.04763	0.06082	0.03079	0	0.05573	0	0.03249	0.01108		c4	-19.5
		-50	0.18992	0.19841	0.16741	0.06722	0.18939	0	0.13539	0.0336		c5	-30.3
		-40	0.37605	0.36207	0.35845	0.18352	0.35722	0.04641	0.28062	0.05536		c6	-5
		-30	0.54908	0.52992	0.54453	0.32706	0.46764	0.14451	0.42712	0.06602
		-20	0.67214	0.66067	0.64267	0.49602	0.64009	0.27279	0.56406	0.06389		pair-sample t test
		-10	0.79224	0.77868	0.77662	0.63652	0.7683	0.42466	0.69617	0.05916		t	4.12
		0	0.87419	0.85616	0.83183	0.74019	0.83749	0.5634	0.78388	0.04798		DF	5
		10	0.9173	0.89917	0.9133	0.83763	0.91372	0.7242	0.86755	0.03117		p	0.009
		20	0.95626	0.95312	0.97063	0.8884	0.95555	0.81569	0.92328	0.02453
		30	0.98721	0.95857	0.97871	0.94378	0.97756	0.89808	0.95732	0.01348
		40	1.02259	0.99776	0.99089	0.97914	0.99856	0.93438	0.98722	0.01206
		50	1.00844	1.01837	1.00385	0.98686	1.0108	0.98162	1.00166	0.00587
		60	1.00504	1.01206	1.0216	1.01414	0.98191	1.00335	1.00635	0.00558
Sup. Fig. 1e		Two-way ANOVA
			F (DF)	P value
		Interaction	F (26) = 0.922	P = 0.347
		genotype	F (26) = 3.38	P = 0.08
		anisomycin	F (26) = 0.966	P = 0.336
Sup. Fig. 1f		Two-way ANOVA
			F (DF)	P value
		Interaction	F (26) = 0.0002	P = 0.989
		genotype	F (26) = 2.96	P = 0.10
		anisomycin	F (26) = 0.922	P = 0.347

[truncated: 3 more sheets: Sup fig.2, Sup fig.3, Sup fig.4]
